# Supplementary material for: Practical carbon–carbon bond formation from olefins through nickel-catalyzed reductive olefin hydrocarbonation
Source: Nat Commun. 2016 Apr 1;7:11129. doi: 10.1038/ncomms11129 (PMC4821992; doi:10.1038/ncomms11129)
Supplement: Supplementary Data 1 — Data of X-ray crystallographic structures for compound 39 and 44. [file ncomms11129-s2.cif]

####################################################################### 
# 
# This file contains crystal structure data downloaded from the 
# Cambridge Structural Database (CSD) hosted by the Cambridge 
# Crystallographic Data Centre (CCDC).
# 
# Full information about CCDC data access policies and citation 
# guidelines are available at http://www.ccdc.cam.ac.uk/access/V1 
# 
# Audit and citation data items may have been added by the CCDC. 
# Please retain this information to preserve the provenance of 
# this file and to allow appropriate attribution of the data. 
# 
#######################################################################

data_shelxl
_database_code_depnum_ccdc_archive 'CCDC 1439076'
_audit_update_record             
;
2015-11-26 deposited with the CCDC.
2016-02-26 downloaded from the CCDC.
;

_audit_creation_method           SHELXL-2013
_chemical_name_systematic        
(2aS,4S,5'R,6aS,6bS,8aS,8bR,9S,10R,11aS,12aS,12bR)-5',6a,8a,9-tetramethyl-4-(4-phenylbutyl)icosahydrospiro[naphtho[2',1':4,5]indeno[2,1-b]furan-10,2'-pyran]-8(2H)-one
_chemical_name_common            ?
_chemical_melting_point          ?
_chemical_formula_moiety         ?
_chemical_formula_sum            'C37 H54 O3'
_chemical_formula_weight         546.80

loop_
_atom_type_symbol
_atom_type_description
_atom_type_scat_dispersion_real
_atom_type_scat_dispersion_imag
_atom_type_scat_source
C C 0.0181 0.0091 'International Tables Vol C Tables 4.2.6.8 and 6.1.1.4'
H H 0.0000 0.0000 'International Tables Vol C Tables 4.2.6.8 and 6.1.1.4'
O O 0.0492 0.0322 'International Tables Vol C Tables 4.2.6.8 and 6.1.1.4'

_space_group_crystal_system      orthorhombic
_space_group_IT_number           19
_space_group_name_H-M_alt        'P 21 21 21'
_space_group_name_Hall           'P 2ac 2ab'

_shelx_space_group_comment       
;
The symmetry employed for this shelxl refinement is uniquely defined
by the following loop, which should always be used as a source of
symmetry information in preference to the above space-group names.
They are only intended as comments.
;

loop_
_space_group_symop_operation_xyz
'x, y, z'
'-x+1/2, -y, z+1/2'
'x+1/2, -y+1/2, -z'
'-x, y+1/2, -z+1/2'

_cell_length_a                   6.8269(4)
_cell_length_b                   11.8121(7)
_cell_length_c                   39.687(3)
_cell_angle_alpha                90
_cell_angle_beta                 90
_cell_angle_gamma                90
_cell_volume                     3200.4(3)
_cell_formula_units_Z            4
_cell_measurement_temperature    290(2)
_cell_measurement_reflns_used    1686
_cell_measurement_theta_min      4.3470
_cell_measurement_theta_max      60.0130

_exptl_crystal_description       block
_exptl_crystal_colour            colorless
_exptl_crystal_density_meas      ?
_exptl_crystal_density_method    ?
_exptl_crystal_density_diffrn    1.135
_exptl_crystal_F_000             1200
_exptl_transmission_factor_min   ?
_exptl_transmission_factor_max   ?
_exptl_crystal_size_max          0.360
_exptl_crystal_size_mid          0.320
_exptl_crystal_size_min          0.250
_exptl_absorpt_coefficient_mu    0.534
_shelx_estimated_absorpt_T_min   0.831
_shelx_estimated_absorpt_T_max   0.878
_exptl_absorpt_correction_T_min  0.90647
_exptl_absorpt_correction_T_max  1.00000
_exptl_absorpt_correction_type   multi-scan
_exptl_absorpt_process_details   
;
CrysAlisPro, Agilent Technologies,
Version 1.171.37.35 (release 13-08-2014 CrysAlis171 .NET)
(compiled Aug 13 2014,18:06:01)
Empirical absorption correction using spherical harmonics,
 implemented in SCALE3 ABSPACK scaling algorithm.
;

_exptl_special_details           
;
 ?
;

_diffrn_ambient_temperature      290(2)
_diffrn_radiation_wavelength     1.54184
_diffrn_radiation_type           CuK\a
_diffrn_source                   'Enhance Ultra (Cu) X-ray Source'
_diffrn_measurement_device_type  'Gemini S Ultra, Agilent Technologies'
_diffrn_measurement_method       '\w scans'
_diffrn_detector_area_resol_mean 15.9149
_diffrn_reflns_number            7688
_diffrn_reflns_av_unetI/netI     0.0651
_diffrn_reflns_av_R_equivalents  0.0378
_diffrn_reflns_limit_h_min       -2
_diffrn_reflns_limit_h_max       8
_diffrn_reflns_limit_k_min       -14
_diffrn_reflns_limit_k_max       13
_diffrn_reflns_limit_l_min       -48
_diffrn_reflns_limit_l_max       47
_diffrn_reflns_theta_min         3.905
_diffrn_reflns_theta_max         69.835
_diffrn_reflns_theta_full        67.684
_diffrn_measured_fraction_theta_max 0.965
_diffrn_measured_fraction_theta_full 0.983
_diffrn_reflns_Laue_measured_fraction_max 0.965
_diffrn_reflns_Laue_measured_fraction_full 0.983
_diffrn_reflns_point_group_measured_fraction_max 0.862
_diffrn_reflns_point_group_measured_fraction_full 0.883
_reflns_number_total             5213
_reflns_number_gt                3997
_reflns_threshold_expression     'I > 2\s(I)'
_reflns_Friedel_coverage         0.550
_reflns_Friedel_fraction_max     0.722
_reflns_Friedel_fraction_full    0.747

_reflns_special_details          
;
 Reflections were merged by SHELXL according to the crystal
 class for the calculation of statistics and refinement.
 
 _reflns_Friedel_fraction is defined as the number of unique
 Friedel pairs measured divided by the number that would be
 possible theoretically, ignoring centric projections and
 systematic absences.
;

_computing_data_collection       'CrysAlisPro (Agilent Technologies)'
_computing_cell_refinement       'CrysAlisPro (Agilent Technologies)'
_computing_data_reduction        'CrysAlisPro (Agilent Technologies)'
_computing_structure_solution    'SHELXS-97 (Sheldrick, 1997)'
_computing_structure_refinement  'SHELXL-2013 (Sheldrick, 2013)'
_computing_molecular_graphics    'Ortep-3 (L. J. Farrugia, 2001)'
_computing_publication_material  SHELXL-2013

_refine_special_details          
;
 ?
;
_refine_ls_structure_factor_coef Fsqd
_refine_ls_matrix_type           full
_refine_ls_weighting_scheme      calc
_refine_ls_weighting_details     
'w=1/[\s^2^(Fo^2^)+(0.0495P)^2^] where P=(Fo^2^+2Fc^2^)/3'
_atom_sites_solution_primary     ?
_atom_sites_solution_secondary   ?
_atom_sites_solution_hydrogens   geom
_refine_ls_hydrogen_treatment    constr
_refine_ls_extinction_method     none
_refine_ls_extinction_coef       .
_refine_ls_abs_structure_details 
;
 Flack x determined using 1183 quotients [(I+)-(I-)]/[(I+)+(I-)]
 (Parsons and Flack (2004), Acta Cryst. A60, s61).
;
_refine_ls_abs_structure_Flack   ?
_chemical_absolute_configuration unk
_refine_ls_number_reflns         5213
_refine_ls_number_parameters     365
_refine_ls_number_restraints     0
_refine_ls_R_factor_all          0.0721
_refine_ls_R_factor_gt           0.0534
_refine_ls_wR_factor_ref         0.1450
_refine_ls_wR_factor_gt          0.1236
_refine_ls_goodness_of_fit_ref   1.074
_refine_ls_restrained_S_all      1.074
_refine_ls_shift/su_max          0.000
_refine_ls_shift/su_mean         0.000

loop_
_atom_site_label
_atom_site_type_symbol
_atom_site_fract_x
_atom_site_fract_y
_atom_site_fract_z
_atom_site_U_iso_or_equiv
_atom_site_adp_type
_atom_site_occupancy
_atom_site_site_symmetry_order
_atom_site_calc_flag
_atom_site_refinement_flags_posn
_atom_site_refinement_flags_adp
_atom_site_refinement_flags_occupancy
_atom_site_disorder_assembly
_atom_site_disorder_group
O3 O 0.0713(4) 0.9435(3) 0.59062(7) 0.0662(7) Uani 1 1 d . . . . .
O2 O 0.1144(4) 0.8426(2) 0.64040(6) 0.0611(7) Uani 1 1 d . . . . .
O1 O -0.1245(4) 1.1936(2) 0.70542(7) 0.0677(7) Uani 1 1 d . . . . .
C23 C -0.0409(5) 0.9967(3) 0.70210(9) 0.0499(8) Uani 1 1 d . . . . .
C27 C -0.0543(6) 0.9993(3) 0.66332(9) 0.0555(9) Uani 1 1 d . . . . .
H27 H -0.1730 1.0401 0.6566 0.067 Uiso 1 1 calc R U . . .
C24 C -0.1883(5) 0.9010(3) 0.71023(9) 0.0527(9) Uani 1 1 d . . . . .
H24 H -0.3161 0.9278 0.7023 0.063 Uiso 1 1 calc R U . . .
C21 C -0.1536(6) 1.0894(3) 0.75643(10) 0.0582(9) Uani 1 1 d . . . . .
H21A H -0.2166 1.1580 0.7644 0.070 Uiso 1 1 calc R U . . .
H21B H -0.0311 1.0813 0.7686 0.070 Uiso 1 1 calc R U . . .
C14 C -0.3233(5) 0.9733(3) 0.80330(9) 0.0492(8) Uani 1 1 d . . . . .
C19 C -0.2123(5) 0.8782(3) 0.74772(9) 0.0501(8) Uani 1 1 d . . . . .
H19 H -0.0837 0.8593 0.7571 0.060 Uiso 1 1 calc R U . . .
C20 C -0.2871(5) 0.9868(3) 0.76496(9) 0.0508(8) Uani 1 1 d . . . . .
H20 H -0.4150 1.0032 0.7549 0.061 Uiso 1 1 calc R U . . .
C15 C -0.4678(5) 0.8731(3) 0.80785(9) 0.0520(9) Uani 1 1 d . . . . .
H15 H -0.5860 0.8930 0.7952 0.062 Uiso 1 1 calc R U . . .
C35 C 0.1676(5) 0.9680(3) 0.71464(10) 0.0556(9) Uani 1 1 d . . . . .
H35A H 0.2501 1.0334 0.7124 0.083 Uiso 1 1 calc R U . . .
H35B H 0.2202 0.9070 0.7015 0.083 Uiso 1 1 calc R U . . .
H35C H 0.1621 0.9458 0.7379 0.083 Uiso 1 1 calc R U . . .
C17 C -0.3906(6) 0.7648(3) 0.79228(10) 0.0575(9) Uani 1 1 d . . . . .
H17A H -0.4851 0.7045 0.7956 0.069 Uiso 1 1 calc R U . . .
H17B H -0.2698 0.7432 0.8034 0.069 Uiso 1 1 calc R U . . .
C18 C -0.3529(6) 0.7799(3) 0.75479(10) 0.0586(9) Uani 1 1 d . . . . .
H18A H -0.4763 0.7939 0.7434 0.070 Uiso 1 1 calc R U . . .
H18B H -0.2979 0.7105 0.7457 0.070 Uiso 1 1 calc R U . . .
C16 C -0.5319(6) 0.8585(4) 0.84432(10) 0.0614(10) Uani 1 1 d . . . . .
H16A H -0.4190 0.8377 0.8578 0.074 Uiso 1 1 calc R U . . .
H16B H -0.6257 0.7970 0.8456 0.074 Uiso 1 1 calc R U . . .
C11 C -0.6242(6) 0.9650(3) 0.85911(10) 0.0610(10) Uani 1 1 d . . . . .
H11 H -0.7447 0.9798 0.8464 0.073 Uiso 1 1 calc R U . . .
C22 C -0.1091(5) 1.1027(3) 0.71956(10) 0.0539(9) Uani 1 1 d . . . . .
C30 C 0.3957(6) 0.9272(4) 0.61496(11) 0.0702(11) Uani 1 1 d . . . . .
H30A H 0.4610 0.9108 0.6361 0.084 Uiso 1 1 calc R U . . .
H30B H 0.4456 0.9989 0.6067 0.084 Uiso 1 1 calc R U . . .
C13 C -0.4238(6) 1.0788(3) 0.81758(9) 0.0597(10) Uani 1 1 d . . . . .
H13A H -0.3339 1.1422 0.8161 0.072 Uiso 1 1 calc R U . . .
H13B H -0.5368 1.0965 0.8037 0.072 Uiso 1 1 calc R U . . .
C28 C 0.1198(6) 1.0413(3) 0.64226(9) 0.0599(9) Uani 1 1 d . . . . .
H28 H 0.2280 1.0575 0.6578 0.072 Uiso 1 1 calc R U . . .
C25 C -0.1256(7) 0.8072(3) 0.68568(9) 0.0627(10) Uani 1 1 d . . . . .
H25A H -0.0127 0.7663 0.6941 0.075 Uiso 1 1 calc R U . . .
H25B H -0.2316 0.7542 0.6817 0.075 Uiso 1 1 calc R U . . .
C29 C 0.1773(6) 0.9379(4) 0.62119(9) 0.0580(9) Uani 1 1 d . . . . .
C12 C -0.4905(6) 1.0659(4) 0.85401(10) 0.0629(10) Uani 1 1 d . . . . .
H12A H -0.3763 1.0576 0.8683 0.075 Uiso 1 1 calc R U . . .
H12B H -0.5588 1.1341 0.8609 0.075 Uiso 1 1 calc R U . . .
C33 C 0.1098(8) 0.8505(4) 0.56823(11) 0.0759(12) Uani 1 1 d . . . . .
H33A H 0.0291 0.8582 0.5482 0.091 Uiso 1 1 calc R U . . .
H33B H 0.0742 0.7802 0.5793 0.091 Uiso 1 1 calc R U . . .
C34 C -0.1285(6) 0.9534(4) 0.82195(10) 0.0609(9) Uani 1 1 d . . . . .
H34A H -0.0531 1.0220 0.8219 0.091 Uiso 1 1 calc R U . . .
H34B H -0.0562 0.8946 0.8108 0.091 Uiso 1 1 calc R U . . .
H34C H -0.1549 0.9312 0.8448 0.091 Uiso 1 1 calc R U . . .
C26 C -0.0749(6) 0.8729(4) 0.65372(10) 0.0603(10) Uani 1 1 d . . . . .
H26 H -0.1769 0.8628 0.6366 0.072 Uiso 1 1 calc R U . . .
C10 C -0.6823(7) 0.9474(4) 0.89582(11) 0.0740(12) Uani 1 1 d . . . . .
H10A H -0.7584 0.8782 0.8974 0.089 Uiso 1 1 calc R U . . .
H10B H -0.5639 0.9364 0.9090 0.089 Uiso 1 1 calc R U . . .
C31 C 0.4443(7) 0.8348(4) 0.58973(12) 0.0809(13) Uani 1 1 d . . . . .
H31A H 0.5822 0.8391 0.5840 0.097 Uiso 1 1 calc R U . . .
H31B H 0.4204 0.7615 0.5999 0.097 Uiso 1 1 calc R U . . .
C1 C -1.0448(8) 0.9039(4) 0.98977(12) 0.0804(14) Uani 1 1 d . . . . .
C8 C -0.8541(9) 1.0219(4) 0.94853(12) 0.0910(16) Uani 1 1 d . . . . .
H8A H -0.7370 1.0005 0.9608 0.109 Uiso 1 1 calc R U . . .
H8B H -0.9027 1.0919 0.9582 0.109 Uiso 1 1 calc R U . . .
C2 C -0.9172(9) 0.8360(5) 1.00784(13) 0.0935(16) Uani 1 1 d . . . . .
H2 H -0.8059 0.8078 0.9973 0.112 Uiso 1 1 calc R U . . .
C36 C 0.0780(8) 1.1491(4) 0.62222(11) 0.0790(13) Uani 1 1 d . . . . .
H36A H 0.0474 1.2097 0.6375 0.118 Uiso 1 1 calc R U . . .
H36B H -0.0309 1.1364 0.6074 0.118 Uiso 1 1 calc R U . . .
H36C H 0.1914 1.1690 0.6092 0.118 Uiso 1 1 calc R U . . .
C32 C 0.3230(8) 0.8456(4) 0.55796(11) 0.0782(13) Uani 1 1 d . . . . .
H32 H 0.3576 0.9165 0.5466 0.094 Uiso 1 1 calc R U . . .
C5 C -1.2403(9) 0.9163(5) 1.04005(14) 0.0993(19) Uani 1 1 d . . . . .
H5 H -1.3506 0.9444 1.0510 0.119 Uiso 1 1 calc R U . . .
C6 C -1.2062(9) 0.9439(4) 1.00672(14) 0.0973(18) Uani 1 1 d . . . . .
H6 H -1.2944 0.9905 0.9955 0.117 Uiso 1 1 calc R U . . .
C3 C -0.9508(10) 0.8093(5) 1.04084(14) 0.1032(18) Uani 1 1 d . . . . .
H3 H -0.8616 0.7640 1.0523 0.124 Uiso 1 1 calc R U . . .
C9 C -0.8000(8) 1.0431(4) 0.91171(12) 0.0852(14) Uani 1 1 d . . . . .
H9A H -0.9192 1.0539 0.8988 0.102 Uiso 1 1 calc R U . . .
H9B H -0.7245 1.1125 0.9103 0.102 Uiso 1 1 calc R U . . .
C4 C -1.1122(10) 0.8479(5) 1.05698(14) 0.0957(17) Uani 1 1 d . . . . .
H4 H -1.1357 0.8282 1.0793 0.115 Uiso 1 1 calc R U . . .
C7 C -1.0064(8) 0.9311(5) 0.95309(12) 0.0904(16) Uani 1 1 d . . . . .
H7A H -0.9634 0.8629 0.9417 0.109 Uiso 1 1 calc R U . . .
H7B H -1.1278 0.9555 0.9427 0.109 Uiso 1 1 calc R U . . .
C37 C 0.3561(11) 0.7477(5) 0.53367(14) 0.118(2) Uani 1 1 d . . . . .
H37A H 0.2789 0.7591 0.5137 0.177 Uiso 1 1 calc R U . . .
H37B H 0.3180 0.6780 0.5443 0.177 Uiso 1 1 calc R U . . .
H37C H 0.4922 0.7441 0.5277 0.177 Uiso 1 1 calc R U . . .

loop_
_atom_site_aniso_label
_atom_site_aniso_U_11
_atom_site_aniso_U_22
_atom_site_aniso_U_33
_atom_site_aniso_U_23
_atom_site_aniso_U_13
_atom_site_aniso_U_12
O3 0.0727(17) 0.0699(17) 0.0559(14) -0.0057(13) -0.0103(13) 0.0093(16)
O2 0.0618(15) 0.0601(16) 0.0614(15) 0.0024(13) 0.0046(13) 0.0043(14)
O1 0.0732(18) 0.0483(15) 0.0816(18) 0.0068(14) 0.0054(16) 0.0055(15)
C23 0.0465(18) 0.0455(19) 0.058(2) 0.0008(16) -0.0022(16) -0.0003(16)
C27 0.053(2) 0.053(2) 0.060(2) 0.0005(17) -0.0046(17) 0.0008(19)
C24 0.0480(18) 0.050(2) 0.060(2) 0.0002(17) -0.0027(16) -0.0024(17)
C21 0.065(2) 0.045(2) 0.065(2) -0.0049(17) 0.0041(19) 0.0014(19)
C14 0.0453(18) 0.0433(19) 0.059(2) -0.0007(16) -0.0021(16) -0.0020(16)
C19 0.0436(17) 0.045(2) 0.062(2) -0.0010(17) -0.0045(16) -0.0011(16)
C20 0.0444(18) 0.047(2) 0.061(2) 0.0004(17) -0.0043(16) 0.0009(16)
C15 0.0466(18) 0.048(2) 0.061(2) -0.0038(17) -0.0018(16) 0.0029(17)
C35 0.0464(19) 0.057(2) 0.064(2) 0.0000(18) -0.0036(16) 0.0016(17)
C17 0.053(2) 0.0462(19) 0.073(2) -0.0027(18) 0.0022(19) -0.0033(17)
C18 0.057(2) 0.049(2) 0.070(2) -0.0094(18) 0.0047(19) -0.0057(19)
C16 0.060(2) 0.057(2) 0.067(2) -0.0013(19) 0.0040(19) 0.003(2)
C11 0.056(2) 0.062(2) 0.065(2) -0.0001(19) 0.0012(19) 0.006(2)
C22 0.0452(18) 0.045(2) 0.071(2) -0.0011(18) -0.0013(17) -0.0016(17)
C30 0.057(2) 0.085(3) 0.068(2) 0.007(2) -0.001(2) 0.001(2)
C13 0.066(2) 0.051(2) 0.063(2) -0.0018(19) 0.0012(19) 0.0043(19)
C28 0.062(2) 0.061(2) 0.0564(19) 0.0006(18) -0.0040(19) -0.008(2)
C25 0.069(2) 0.053(2) 0.066(2) -0.0068(19) 0.007(2) -0.013(2)
C29 0.058(2) 0.063(2) 0.0534(19) 0.0031(19) -0.0043(18) 0.000(2)
C12 0.070(2) 0.056(2) 0.062(2) -0.002(2) 0.0021(19) 0.006(2)
C33 0.093(3) 0.070(3) 0.064(2) -0.010(2) -0.009(2) 0.000(3)
C34 0.057(2) 0.063(2) 0.063(2) 0.0000(19) -0.0108(19) 0.000(2)
C26 0.058(2) 0.063(2) 0.060(2) -0.0040(19) -0.0028(18) -0.001(2)
C10 0.082(3) 0.072(3) 0.068(2) -0.001(2) 0.010(2) 0.003(3)
C31 0.074(3) 0.090(3) 0.078(3) 0.010(3) 0.008(2) 0.012(3)
C1 0.088(3) 0.076(3) 0.077(3) -0.004(2) 0.022(3) -0.004(3)
C8 0.111(4) 0.081(3) 0.081(3) -0.015(3) 0.025(3) -0.012(3)
C2 0.095(4) 0.101(4) 0.084(3) -0.007(3) 0.022(3) 0.012(4)
C36 0.108(4) 0.062(3) 0.067(3) 0.005(2) 0.003(3) -0.006(3)
C32 0.094(3) 0.075(3) 0.066(3) -0.001(2) 0.013(3) 0.009(3)
C5 0.118(5) 0.083(4) 0.097(4) -0.003(3) 0.052(3) 0.009(4)
C6 0.119(4) 0.073(3) 0.099(4) 0.009(3) 0.036(3) 0.016(3)
C3 0.116(5) 0.104(5) 0.090(4) -0.002(3) -0.001(4) 0.006(4)
C9 0.105(4) 0.070(3) 0.081(3) -0.010(2) 0.029(3) -0.004(3)
C4 0.132(5) 0.073(3) 0.082(3) -0.005(3) 0.018(4) -0.010(4)
C7 0.094(4) 0.099(4) 0.078(3) -0.007(3) 0.015(3) -0.017(3)
C37 0.138(6) 0.112(5) 0.104(4) -0.028(4) 0.018(4) 0.020(5)

_geom_special_details            
;
 All esds (except the esd in the dihedral angle between two l.s. planes)
 are estimated using the full covariance matrix.  The cell esds are taken
 into account individually in the estimation of esds in distances, angles
 and torsion angles; correlations between esds in cell parameters are only
 used when they are defined by crystal symmetry.  An approximate (isotropic)
 treatment of cell esds is used for estimating esds involving l.s. planes.
;

loop_
_geom_bond_atom_site_label_1
_geom_bond_atom_site_label_2
_geom_bond_distance
_geom_bond_site_symmetry_2
_geom_bond_publ_flag
O3 C29 1.415(4) . ?
O3 C33 1.437(5) . ?
O2 C29 1.426(5) . ?
O2 C26 1.442(5) . ?
O1 C22 1.215(4) . ?
C23 C22 1.506(5) . ?
C23 C27 1.542(5) . ?
C23 C35 1.545(5) . ?
C23 C24 1.547(5) . ?
C27 C28 1.535(5) . ?
C27 C26 1.547(5) . ?
C27 H27 0.9800 . ?
C24 C19 1.521(5) . ?
C24 C25 1.536(5) . ?
C24 H24 0.9800 . ?
C21 C22 1.503(5) . ?
C21 C20 1.554(5) . ?
C21 H21A 0.9700 . ?
C21 H21B 0.9700 . ?
C14 C13 1.531(5) . ?
C14 C34 1.540(5) . ?
C14 C20 1.550(5) . ?
C14 C15 1.552(5) . ?
C19 C18 1.533(5) . ?
C19 C20 1.540(5) . ?
C19 H19 0.9800 . ?
C20 H20 0.9800 . ?
C15 C17 1.515(5) . ?
C15 C16 1.522(5) . ?
C15 H15 0.9800 . ?
C35 H35A 0.9600 . ?
C35 H35B 0.9600 . ?
C35 H35C 0.9600 . ?
C17 C18 1.520(5) . ?
C17 H17A 0.9700 . ?
C17 H17B 0.9700 . ?
C18 H18A 0.9700 . ?
C18 H18B 0.9700 . ?
C16 C11 1.524(5) . ?
C16 H16A 0.9700 . ?
C16 H16B 0.9700 . ?
C11 C12 1.515(6) . ?
C11 C10 1.524(5) . ?
C11 H11 0.9800 . ?
C30 C29 1.517(6) . ?
C30 C31 1.518(6) . ?
C30 H30A 0.9700 . ?
C30 H30B 0.9700 . ?
C13 C12 1.523(5) . ?
C13 H13A 0.9700 . ?
C13 H13B 0.9700 . ?
C28 C36 1.528(6) . ?
C28 C29 1.532(6) . ?
C28 H28 0.9800 . ?
C25 C26 1.527(5) . ?
C25 H25A 0.9700 . ?
C25 H25B 0.9700 . ?
C12 H12A 0.9700 . ?
C12 H12B 0.9700 . ?
C33 C32 1.513(7) . ?
C33 H33A 0.9700 . ?
C33 H33B 0.9700 . ?
C34 H34A 0.9600 . ?
C34 H34B 0.9600 . ?
C34 H34C 0.9600 . ?
C26 H26 0.9800 . ?
C10 C9 1.524(6) . ?
C10 H10A 0.9700 . ?
C10 H10B 0.9700 . ?
C31 C32 1.514(6) . ?
C31 H31A 0.9700 . ?
C31 H31B 0.9700 . ?
C1 C6 1.375(7) . ?
C1 C2 1.384(7) . ?
C1 C7 1.514(6) . ?
C8 C7 1.505(7) . ?
C8 C9 1.528(6) . ?
C8 H8A 0.9700 . ?
C8 H8B 0.9700 . ?
C2 C3 1.367(7) . ?
C2 H2 0.9300 . ?
C36 H36A 0.9600 . ?
C36 H36B 0.9600 . ?
C36 H36C 0.9600 . ?
C32 C37 1.522(7) . ?
C32 H32 0.9800 . ?
C5 C4 1.367(8) . ?
C5 C6 1.382(7) . ?
C5 H5 0.9300 . ?
C6 H6 0.9300 . ?
C3 C4 1.354(8) . ?
C3 H3 0.9300 . ?
C9 H9A 0.9700 . ?
C9 H9B 0.9700 . ?
C4 H4 0.9300 . ?
C7 H7A 0.9700 . ?
C7 H7B 0.9700 . ?
C37 H37A 0.9600 . ?
C37 H37B 0.9600 . ?
C37 H37C 0.9600 . ?

loop_
_geom_angle_atom_site_label_1
_geom_angle_atom_site_label_2
_geom_angle_atom_site_label_3
_geom_angle
_geom_angle_site_symmetry_1
_geom_angle_site_symmetry_3
_geom_angle_publ_flag
C29 O3 C33 113.7(3) . . ?
C29 O2 C26 105.6(3) . . ?
C22 C23 C27 115.1(3) . . ?
C22 C23 C35 108.6(3) . . ?
C27 C23 C35 112.4(3) . . ?
C22 C23 C24 108.1(3) . . ?
C27 C23 C24 100.6(3) . . ?
C35 C23 C24 111.9(3) . . ?
C28 C27 C23 120.2(3) . . ?
C28 C27 C26 104.4(3) . . ?
C23 C27 C26 103.4(3) . . ?
C28 C27 H27 109.4 . . ?
C23 C27 H27 109.4 . . ?
C26 C27 H27 109.4 . . ?
C19 C24 C25 121.5(3) . . ?
C19 C24 C23 113.8(3) . . ?
C25 C24 C23 102.3(3) . . ?
C19 C24 H24 106.0 . . ?
C25 C24 H24 106.0 . . ?
C23 C24 H24 106.0 . . ?
C22 C21 C20 114.3(3) . . ?
C22 C21 H21A 108.7 . . ?
C20 C21 H21A 108.7 . . ?
C22 C21 H21B 108.7 . . ?
C20 C21 H21B 108.7 . . ?
H21A C21 H21B 107.6 . . ?
C13 C14 C34 109.5(3) . . ?
C13 C14 C20 110.6(3) . . ?
C34 C14 C20 110.5(3) . . ?
C13 C14 C15 107.0(3) . . ?
C34 C14 C15 112.1(3) . . ?
C20 C14 C15 107.1(3) . . ?
C24 C19 C18 112.4(3) . . ?
C24 C19 C20 108.8(3) . . ?
C18 C19 C20 110.0(3) . . ?
C24 C19 H19 108.5 . . ?
C18 C19 H19 108.5 . . ?
C20 C19 H19 108.5 . . ?
C19 C20 C14 113.8(3) . . ?
C19 C20 C21 111.0(3) . . ?
C14 C20 C21 112.8(3) . . ?
C19 C20 H20 106.2 . . ?
C14 C20 H20 106.2 . . ?
C21 C20 H20 106.2 . . ?
C17 C15 C16 113.1(3) . . ?
C17 C15 C14 112.1(3) . . ?
C16 C15 C14 112.3(3) . . ?
C17 C15 H15 106.2 . . ?
C16 C15 H15 106.2 . . ?
C14 C15 H15 106.2 . . ?
C23 C35 H35A 109.5 . . ?
C23 C35 H35B 109.5 . . ?
H35A C35 H35B 109.5 . . ?
C23 C35 H35C 109.5 . . ?
H35A C35 H35C 109.5 . . ?
H35B C35 H35C 109.5 . . ?
C15 C17 C18 111.1(3) . . ?
C15 C17 H17A 109.4 . . ?
C18 C17 H17A 109.4 . . ?
C15 C17 H17B 109.4 . . ?
C18 C17 H17B 109.4 . . ?
H17A C17 H17B 108.0 . . ?
C17 C18 C19 112.0(3) . . ?
C17 C18 H18A 109.2 . . ?
C19 C18 H18A 109.2 . . ?
C17 C18 H18B 109.2 . . ?
C19 C18 H18B 109.2 . . ?
H18A C18 H18B 107.9 . . ?
C15 C16 C11 113.1(3) . . ?
C15 C16 H16A 109.0 . . ?
C11 C16 H16A 109.0 . . ?
C15 C16 H16B 109.0 . . ?
C11 C16 H16B 109.0 . . ?
H16A C16 H16B 107.8 . . ?
C12 C11 C16 110.4(3) . . ?
C12 C11 C10 113.1(4) . . ?
C16 C11 C10 111.3(3) . . ?
C12 C11 H11 107.3 . . ?
C16 C11 H11 107.3 . . ?
C10 C11 H11 107.3 . . ?
O1 C22 C21 121.6(3) . . ?
O1 C22 C23 123.3(4) . . ?
C21 C22 C23 115.1(3) . . ?
C29 C30 C31 112.5(4) . . ?
C29 C30 H30A 109.1 . . ?
C31 C30 H30A 109.1 . . ?
C29 C30 H30B 109.1 . . ?
C31 C30 H30B 109.1 . . ?
H30A C30 H30B 107.8 . . ?
C12 C13 C14 113.8(3) . . ?
C12 C13 H13A 108.8 . . ?
C14 C13 H13A 108.8 . . ?
C12 C13 H13B 108.8 . . ?
C14 C13 H13B 108.8 . . ?
H13A C13 H13B 107.7 . . ?
C36 C28 C29 115.3(3) . . ?
C36 C28 C27 114.1(4) . . ?
C29 C28 C27 103.8(3) . . ?
C36 C28 H28 107.8 . . ?
C29 C28 H28 107.8 . . ?
C27 C28 H28 107.8 . . ?
C26 C25 C24 102.9(3) . . ?
C26 C25 H25A 111.2 . . ?
C24 C25 H25A 111.2 . . ?
C26 C25 H25B 111.2 . . ?
C24 C25 H25B 111.2 . . ?
H25A C25 H25B 109.1 . . ?
O3 C29 O2 109.9(3) . . ?
O3 C29 C30 111.5(3) . . ?
O2 C29 C30 108.5(4) . . ?
O3 C29 C28 107.5(3) . . ?
O2 C29 C28 105.1(3) . . ?
C30 C29 C28 114.1(4) . . ?
C11 C12 C13 112.7(3) . . ?
C11 C12 H12A 109.1 . . ?
C13 C12 H12A 109.1 . . ?
C11 C12 H12B 109.1 . . ?
C13 C12 H12B 109.1 . . ?
H12A C12 H12B 107.8 . . ?
O3 C33 C32 111.9(4) . . ?
O3 C33 H33A 109.2 . . ?
C32 C33 H33A 109.2 . . ?
O3 C33 H33B 109.2 . . ?
C32 C33 H33B 109.2 . . ?
H33A C33 H33B 107.9 . . ?
C14 C34 H34A 109.5 . . ?
C14 C34 H34B 109.5 . . ?
H34A C34 H34B 109.5 . . ?
C14 C34 H34C 109.5 . . ?
H34A C34 H34C 109.5 . . ?
H34B C34 H34C 109.5 . . ?
O2 C26 C25 112.4(3) . . ?
O2 C26 C27 104.4(3) . . ?
C25 C26 C27 107.9(3) . . ?
O2 C26 H26 110.7 . . ?
C25 C26 H26 110.7 . . ?
C27 C26 H26 110.7 . . ?
C9 C10 C11 115.6(4) . . ?
C9 C10 H10A 108.4 . . ?
C11 C10 H10A 108.4 . . ?
C9 C10 H10B 108.4 . . ?
C11 C10 H10B 108.4 . . ?
H10A C10 H10B 107.4 . . ?
C32 C31 C30 111.7(4) . . ?
C32 C31 H31A 109.3 . . ?
C30 C31 H31A 109.3 . . ?
C32 C31 H31B 109.3 . . ?
C30 C31 H31B 109.3 . . ?
H31A C31 H31B 107.9 . . ?
C6 C1 C2 116.7(5) . . ?
C6 C1 C7 122.4(5) . . ?
C2 C1 C7 120.8(5) . . ?
C7 C8 C9 113.5(4) . . ?
C7 C8 H8A 108.9 . . ?
C9 C8 H8A 108.9 . . ?
C7 C8 H8B 108.9 . . ?
C9 C8 H8B 108.9 . . ?
H8A C8 H8B 107.7 . . ?
C3 C2 C1 121.7(5) . . ?
C3 C2 H2 119.2 . . ?
C1 C2 H2 119.2 . . ?
C28 C36 H36A 109.5 . . ?
C28 C36 H36B 109.5 . . ?
H36A C36 H36B 109.5 . . ?
C28 C36 H36C 109.5 . . ?
H36A C36 H36C 109.5 . . ?
H36B C36 H36C 109.5 . . ?
C33 C32 C31 107.8(4) . . ?
C33 C32 C37 110.0(5) . . ?
C31 C32 C37 112.5(5) . . ?
C33 C32 H32 108.8 . . ?
C31 C32 H32 108.8 . . ?
C37 C32 H32 108.8 . . ?
C4 C5 C6 120.1(5) . . ?
C4 C5 H5 119.9 . . ?
C6 C5 H5 119.9 . . ?
C1 C6 C5 121.5(6) . . ?
C1 C6 H6 119.3 . . ?
C5 C6 H6 119.3 . . ?
C4 C3 C2 120.8(6) . . ?
C4 C3 H3 119.6 . . ?
C2 C3 H3 119.6 . . ?
C10 C9 C8 113.7(4) . . ?
C10 C9 H9A 108.8 . . ?
C8 C9 H9A 108.8 . . ?
C10 C9 H9B 108.8 . . ?
C8 C9 H9B 108.8 . . ?
H9A C9 H9B 107.7 . . ?
C3 C4 C5 119.2(6) . . ?
C3 C4 H4 120.4 . . ?
C5 C4 H4 120.4 . . ?
C8 C7 C1 112.7(4) . . ?
C8 C7 H7A 109.0 . . ?
C1 C7 H7A 109.0 . . ?
C8 C7 H7B 109.0 . . ?
C1 C7 H7B 109.0 . . ?
H7A C7 H7B 107.8 . . ?
C32 C37 H37A 109.5 . . ?
C32 C37 H37B 109.5 . . ?
H37A C37 H37B 109.5 . . ?
C32 C37 H37C 109.5 . . ?
H37A C37 H37C 109.5 . . ?
H37B C37 H37C 109.5 . . ?

loop_
_geom_torsion_atom_site_label_1
_geom_torsion_atom_site_label_2
_geom_torsion_atom_site_label_3
_geom_torsion_atom_site_label_4
_geom_torsion
_geom_torsion_site_symmetry_1
_geom_torsion_site_symmetry_2
_geom_torsion_site_symmetry_3
_geom_torsion_site_symmetry_4
_geom_torsion_publ_flag
C22 C23 C27 C28 90.6(4) . . . . ?
C35 C23 C27 C28 -34.4(5) . . . . ?
C24 C23 C27 C28 -153.6(3) . . . . ?
C22 C23 C27 C26 -153.7(3) . . . . ?
C35 C23 C27 C26 81.3(4) . . . . ?
C24 C23 C27 C26 -37.9(4) . . . . ?
C22 C23 C24 C19 -58.0(4) . . . . ?
C27 C23 C24 C19 -179.0(3) . . . . ?
C35 C23 C24 C19 61.5(4) . . . . ?
C22 C23 C24 C25 169.1(3) . . . . ?
C27 C23 C24 C25 48.1(4) . . . . ?
C35 C23 C24 C25 -71.4(4) . . . . ?
C25 C24 C19 C18 -54.8(5) . . . . ?
C23 C24 C19 C18 -177.7(3) . . . . ?
C25 C24 C19 C20 -176.8(3) . . . . ?
C23 C24 C19 C20 60.3(4) . . . . ?
C24 C19 C20 C14 178.3(3) . . . . ?
C18 C19 C20 C14 54.8(4) . . . . ?
C24 C19 C20 C21 -53.2(4) . . . . ?
C18 C19 C20 C21 -176.7(3) . . . . ?
C13 C14 C20 C19 -172.1(3) . . . . ?
C34 C14 C20 C19 66.5(4) . . . . ?
C15 C14 C20 C19 -55.8(4) . . . . ?
C13 C14 C20 C21 60.3(4) . . . . ?
C34 C14 C20 C21 -61.0(4) . . . . ?
C15 C14 C20 C21 176.6(3) . . . . ?
C22 C21 C20 C19 48.8(4) . . . . ?
C22 C21 C20 C14 177.9(3) . . . . ?
C13 C14 C15 C17 175.8(3) . . . . ?
C34 C14 C15 C17 -64.1(4) . . . . ?
C20 C14 C15 C17 57.2(4) . . . . ?
C13 C14 C15 C16 -55.6(4) . . . . ?
C34 C14 C15 C16 64.5(4) . . . . ?
C20 C14 C15 C16 -174.2(3) . . . . ?
C16 C15 C17 C18 172.8(3) . . . . ?
C14 C15 C17 C18 -59.0(4) . . . . ?
C15 C17 C18 C19 56.2(4) . . . . ?
C24 C19 C18 C17 -174.7(3) . . . . ?
C20 C19 C18 C17 -53.3(4) . . . . ?
C17 C15 C16 C11 -175.5(3) . . . . ?
C14 C15 C16 C11 56.4(4) . . . . ?
C15 C16 C11 C12 -52.4(4) . . . . ?
C15 C16 C11 C10 -178.8(4) . . . . ?
C20 C21 C22 O1 132.3(4) . . . . ?
C20 C21 C22 C23 -49.0(4) . . . . ?
C27 C23 C22 O1 -18.8(5) . . . . ?
C35 C23 C22 O1 108.1(4) . . . . ?
C24 C23 C22 O1 -130.4(4) . . . . ?
C27 C23 C22 C21 162.5(3) . . . . ?
C35 C23 C22 C21 -70.6(4) . . . . ?
C24 C23 C22 C21 51.0(4) . . . . ?
C34 C14 C13 C12 -66.2(4) . . . . ?
C20 C14 C13 C12 171.9(3) . . . . ?
C15 C14 C13 C12 55.5(4) . . . . ?
C23 C27 C28 C36 -115.7(4) . . . . ?
C26 C27 C28 C36 129.1(4) . . . . ?
C23 C27 C28 C29 118.0(4) . . . . ?
C26 C27 C28 C29 2.8(4) . . . . ?
C19 C24 C25 C26 -167.2(3) . . . . ?
C23 C24 C25 C26 -39.1(4) . . . . ?
C33 O3 C29 O2 -65.7(4) . . . . ?
C33 O3 C29 C30 54.7(5) . . . . ?
C33 O3 C29 C28 -179.5(4) . . . . ?
C26 O2 C29 O3 -74.1(4) . . . . ?
C26 O2 C29 C30 163.7(3) . . . . ?
C26 O2 C29 C28 41.3(4) . . . . ?
C31 C30 C29 O3 -49.2(5) . . . . ?
C31 C30 C29 O2 72.0(4) . . . . ?
C31 C30 C29 C28 -171.2(4) . . . . ?
C36 C28 C29 O3 -34.7(5) . . . . ?
C27 C28 C29 O3 90.9(3) . . . . ?
C36 C28 C29 O2 -151.7(4) . . . . ?
C27 C28 C29 O2 -26.2(4) . . . . ?
C36 C28 C29 C30 89.5(5) . . . . ?
C27 C28 C29 C30 -144.9(4) . . . . ?
C16 C11 C12 C13 51.3(5) . . . . ?
C10 C11 C12 C13 176.7(4) . . . . ?
C14 C13 C12 C11 -55.7(5) . . . . ?
C29 O3 C33 C32 -61.0(5) . . . . ?
C29 O2 C26 C25 -155.6(3) . . . . ?
C29 O2 C26 C27 -39.0(4) . . . . ?
C24 C25 C26 O2 129.8(3) . . . . ?
C24 C25 C26 C27 15.2(4) . . . . ?
C28 C27 C26 O2 21.2(4) . . . . ?
C23 C27 C26 O2 -105.4(3) . . . . ?
C28 C27 C26 C25 140.9(3) . . . . ?
C23 C27 C26 C25 14.4(4) . . . . ?
C12 C11 C10 C9 62.8(6) . . . . ?
C16 C11 C10 C9 -172.3(4) . . . . ?
C29 C30 C31 C32 50.1(6) . . . . ?
C6 C1 C2 C3 0.5(9) . . . . ?
C7 C1 C2 C3 -179.1(5) . . . . ?
O3 C33 C32 C31 58.3(5) . . . . ?
O3 C33 C32 C37 -178.7(4) . . . . ?
C30 C31 C32 C33 -53.3(6) . . . . ?
C30 C31 C32 C37 -174.8(5) . . . . ?
C2 C1 C6 C5 -0.8(9) . . . . ?
C7 C1 C6 C5 178.8(6) . . . . ?
C4 C5 C6 C1 0.0(10) . . . . ?
C1 C2 C3 C4 0.6(10) . . . . ?
C11 C10 C9 C8 -179.8(4) . . . . ?
C7 C8 C9 C10 -70.9(6) . . . . ?
C2 C3 C4 C5 -1.3(10) . . . . ?
C6 C5 C4 C3 1.0(9) . . . . ?
C9 C8 C7 C1 174.8(5) . . . . ?
C6 C1 C7 C8 101.9(6) . . . . ?
C2 C1 C7 C8 -78.5(7) . . . . ?

_refine_diff_density_max         0.137
_refine_diff_density_min         -0.187
_refine_diff_density_rms         0.035

_shelxl_version_number           2013-4

_shelx_res_file                  
;
TITL LX151103-1 in P2(1)2(1)2(1)
CELL  1.54184   6.8269  11.8121  39.6871   90.000   90.000   90.000
ZERR     4.00   0.0004   0.0007   0.0025    0.000    0.000    0.000
LATT  -1
SYMM  1/2 - X, - Y, 1/2 + Z
SYMM  1/2 + X, 1/2 - Y, - Z
SYMM  - X, 1/2 + Y, 1/2 - Z
SFAC  C    H    O
UNIT  148 216  12
MERG   2
FMAP   2
PLAN   25
L.S.   4
acta
bond $H
conf
size 0.36 0.32 0.25
WGHT    0.049500
FVAR       4.22147
O3    3    0.071275    0.943489    0.590615    11.00000    0.07273    0.06990 =
         0.05586   -0.00574   -0.01029    0.00928
O2    3    0.114426    0.842594    0.640400    11.00000    0.06184    0.06005 =
         0.06138    0.00236    0.00461    0.00425
O1    3   -0.124467    1.193552    0.705418    11.00000    0.07324    0.04828 =
         0.08157    0.00683    0.00545    0.00546
C23   1   -0.040852    0.996654    0.702098    11.00000    0.04655    0.04548 =
         0.05772    0.00078   -0.00222   -0.00027
C27   1   -0.054327    0.999316    0.663319    11.00000    0.05336    0.05316 =
         0.06006    0.00055   -0.00462    0.00079
AFIX  13
H27   2   -0.172999    1.040116    0.656568    11.00000   -1.20000
AFIX   0
C24   1   -0.188315    0.901017    0.710229    11.00000    0.04797    0.05043 =
         0.05960    0.00017   -0.00269   -0.00244
AFIX  13
H24   2   -0.316083    0.927775    0.702274    11.00000   -1.20000
AFIX   0
C21   1   -0.153584    1.089410    0.756428    11.00000    0.06458    0.04539 =
         0.06466   -0.00489    0.00408    0.00140
AFIX  23
H21A  2   -0.216550    1.157966    0.764410    11.00000   -1.20000
H21B  2   -0.031094    1.081275    0.768574    11.00000   -1.20000
AFIX   0
C14   1   -0.323279    0.973347    0.803296    11.00000    0.04526    0.04326 =
         0.05920   -0.00071   -0.00214   -0.00200
C19   1   -0.212285    0.878239    0.747719    11.00000    0.04359    0.04512 =
         0.06172   -0.00099   -0.00454   -0.00112
AFIX  13
H19   2   -0.083734    0.859272    0.757148    11.00000   -1.20000
AFIX   0
C20   1   -0.287101    0.986787    0.764956    11.00000    0.04439    0.04656 =
         0.06138    0.00040   -0.00435    0.00085
AFIX  13
H20   2   -0.415017    1.003232    0.754875    11.00000   -1.20000
AFIX   0
C15   1   -0.467828    0.873065    0.807854    11.00000    0.04658    0.04840 =
         0.06090   -0.00376   -0.00181    0.00290
AFIX  13
H15   2   -0.585985    0.893034    0.795153    11.00000   -1.20000
AFIX   0
C35   1    0.167637    0.968027    0.714641    11.00000    0.04638    0.05700 =
         0.06354    0.00001   -0.00360    0.00157
AFIX 137
H35A  2    0.250057    1.033427    0.712356    11.00000   -1.50000
H35B  2    0.220237    0.907022    0.701466    11.00000   -1.50000
H35C  2    0.162138    0.945848    0.737892    11.00000   -1.50000
AFIX   0
C17   1   -0.390649    0.764809    0.792283    11.00000    0.05347    0.04619 =
         0.07272   -0.00275    0.00224   -0.00330
AFIX  23
H17A  2   -0.485138    0.704520    0.795630    11.00000   -1.20000
H17B  2   -0.269835    0.743154    0.803415    11.00000   -1.20000
AFIX   0
C18   1   -0.352931    0.779874    0.754794    11.00000    0.05688    0.04886 =
         0.07010   -0.00943    0.00473   -0.00567
AFIX  23
H18A  2   -0.476273    0.793857    0.743397    11.00000   -1.20000
H18B  2   -0.297862    0.710550    0.745743    11.00000   -1.20000
AFIX   0
C16   1   -0.531931    0.858524    0.844322    11.00000    0.06008    0.05717 =
         0.06687   -0.00134    0.00397    0.00293
AFIX  23
H16A  2   -0.419041    0.837724    0.857811    11.00000   -1.20000
H16B  2   -0.625698    0.796981    0.845623    11.00000   -1.20000
AFIX   0
C11   1   -0.624223    0.964970    0.859107    11.00000    0.05593    0.06236 =
         0.06464   -0.00010    0.00116    0.00573
AFIX  13
H11   2   -0.744720    0.979790    0.846431    11.00000   -1.20000
AFIX   0
C22   1   -0.109118    1.102726    0.719557    11.00000    0.04517    0.04523 =
         0.07139   -0.00109   -0.00134   -0.00162
C30   1    0.395739    0.927202    0.614955    11.00000    0.05738    0.08534 =
         0.06775    0.00679   -0.00114    0.00091
AFIX  23
H30A  2    0.461039    0.910824    0.636108    11.00000   -1.20000
H30B  2    0.445580    0.998882    0.606666    11.00000   -1.20000
AFIX   0
C13   1   -0.423824    1.078794    0.817575    11.00000    0.06593    0.05068 =
         0.06255   -0.00182    0.00121    0.00433
AFIX  23
H13A  2   -0.333853    1.142168    0.816138    11.00000   -1.20000
H13B  2   -0.536788    1.096515    0.803720    11.00000   -1.20000
AFIX   0
C28   1    0.119772    1.041346    0.642264    11.00000    0.06198    0.06134 =
         0.05637    0.00056   -0.00405   -0.00809
AFIX  13
H28   2    0.227961    1.057523    0.657763    11.00000   -1.20000
AFIX   0
C25   1   -0.125571    0.807205    0.685681    11.00000    0.06903    0.05285 =
         0.06624   -0.00680    0.00738   -0.01271
AFIX  23
H25A  2   -0.012675    0.766262    0.694150    11.00000   -1.20000
H25B  2   -0.231559    0.754187    0.681683    11.00000   -1.20000
AFIX   0
C29   1    0.177322    0.937937    0.621193    11.00000    0.05800    0.06266 =
         0.05342    0.00311   -0.00430    0.00002
C12   1   -0.490464    1.065877    0.854007    11.00000    0.07018    0.05609 =
         0.06248   -0.00173    0.00208    0.00606
AFIX  23
H12A  2   -0.376258    1.057565    0.868336    11.00000   -1.20000
H12B  2   -0.558752    1.134107    0.860862    11.00000   -1.20000
AFIX   0
C33   1    0.109806    0.850504    0.568234    11.00000    0.09291    0.07027 =
         0.06438   -0.00958   -0.00939    0.00022
AFIX  23
H33A  2    0.029124    0.858234    0.548248    11.00000   -1.20000
H33B  2    0.074235    0.780180    0.579272    11.00000   -1.20000
AFIX   0
C34   1   -0.128534    0.953417    0.821947    11.00000    0.05660    0.06301 =
         0.06324    0.00002   -0.01084    0.00000
AFIX 137
H34A  2   -0.053082    1.022000    0.821900    11.00000   -1.50000
H34B  2   -0.056185    0.894639    0.810803    11.00000   -1.50000
H34C  2   -0.154917    0.931187    0.844767    11.00000   -1.50000
AFIX   0
C26   1   -0.074908    0.872923    0.653721    11.00000    0.05754    0.06347 =
         0.05984   -0.00399   -0.00281   -0.00118
AFIX  13
H26   2   -0.176918    0.862812    0.636610    11.00000   -1.20000
AFIX   0
C10   1   -0.682263    0.947371    0.895815    11.00000    0.08168    0.07227 =
         0.06801   -0.00057    0.00963    0.00257
AFIX  23
H10A  2   -0.758412    0.878242    0.897381    11.00000   -1.20000
H10B  2   -0.563944    0.936446    0.908951    11.00000   -1.20000
AFIX   0
C31   1    0.444299    0.834827    0.589726    11.00000    0.07442    0.09001 =
         0.07824    0.00986    0.00765    0.01221
AFIX  23
H31A  2    0.582182    0.839094    0.583964    11.00000   -1.20000
H31B  2    0.420384    0.761484    0.599921    11.00000   -1.20000
AFIX   0
C1    1   -1.044764    0.903890    0.989773    11.00000    0.08849    0.07575 =
         0.07688   -0.00354    0.02232   -0.00389
C8    1   -0.854141    1.021911    0.948525    11.00000    0.11113    0.08060 =
         0.08114   -0.01510    0.02514   -0.01170
AFIX  23
H8A   2   -0.736984    1.000502    0.960798    11.00000   -1.20000
H8B   2   -0.902681    1.091852    0.958237    11.00000   -1.20000
AFIX   0
C2    1   -0.917205    0.835993    1.007837    11.00000    0.09511    0.10115 =
         0.08438   -0.00712    0.02175    0.01219
AFIX  43
H2    2   -0.805854    0.807850    0.997251    11.00000   -1.20000
AFIX   0
C36   1    0.078029    1.149113    0.622222    11.00000    0.10757    0.06202 =
         0.06737    0.00498    0.00348   -0.00587
AFIX 137
H36A  2    0.047360    1.209669    0.637469    11.00000   -1.50000
H36B  2   -0.030941    1.136425    0.607407    11.00000   -1.50000
H36C  2    0.191441    1.168958    0.609198    11.00000   -1.50000
AFIX   0
C32   1    0.323003    0.845567    0.557961    11.00000    0.09369    0.07485 =
         0.06621   -0.00055    0.01321    0.00867
AFIX  13
H32   2    0.357575    0.916492    0.546613    11.00000   -1.20000
AFIX   0
C5    1   -1.240304    0.916323    1.040054    11.00000    0.11767    0.08281 =
         0.09732   -0.00342    0.05177    0.00861
AFIX  43
H5    2   -1.350597    0.944366    1.050986    11.00000   -1.20000
AFIX   0
C6    1   -1.206180    0.943871    1.006716    11.00000    0.11924    0.07318 =
         0.09941    0.00904    0.03632    0.01580
AFIX  43
H6    2   -1.294433    0.990515    0.995494    11.00000   -1.20000
AFIX   0
C3    1   -0.950758    0.809267    1.040838    11.00000    0.11601    0.10408 =
         0.08966   -0.00219   -0.00083    0.00640
AFIX  43
H3    2   -0.861647    0.763983    1.052349    11.00000   -1.20000
AFIX   0
C9    1   -0.799974    1.043080    0.911708    11.00000    0.10510    0.06969 =
         0.08088   -0.00976    0.02872   -0.00404
AFIX  23
H9A   2   -0.919245    1.053935    0.898824    11.00000   -1.20000
H9B   2   -0.724455    1.112475    0.910286    11.00000   -1.20000
AFIX   0
C4    1   -1.112221    0.847934    1.056982    11.00000    0.13171    0.07337 =
         0.08192   -0.00490    0.01836   -0.00970
AFIX  43
H4    2   -1.135662    0.828204    1.079306    11.00000   -1.20000
AFIX   0
C7    1   -1.006436    0.931080    0.953090    11.00000    0.09384    0.09926 =
         0.07822   -0.00658    0.01527   -0.01668
AFIX  23
H7A   2   -0.963400    0.862903    0.941653    11.00000   -1.20000
H7B   2   -1.127754    0.955520    0.942653    11.00000   -1.20000
AFIX   0
C37   1    0.356107    0.747669    0.533673    11.00000    0.13816    0.11235 =
         0.10401   -0.02845    0.01829    0.02043
AFIX 137
H37A  2    0.278944    0.759116    0.513740    11.00000   -1.50000
H37B  2    0.318036    0.678011    0.544275    11.00000   -1.50000
H37C  2    0.492218    0.744143    0.527687    11.00000   -1.50000
AFIX   0
HKLF    4

REM  LX151103-1 in P2(1)2(1)2(1)
REM R1 =  0.0534 for    3997 Fo > 4sig(Fo)  and  0.0721 for all    5213 data
REM    365 parameters refined using      0 restraints

END

WGHT      0.0495      0.0000

REM Highest difference peak  0.137,  deepest hole -0.187,  1-sigma level  0.035
Q1    1  -0.4118  1.0444  0.6614  11.00000  0.05    0.14
Q2    1   0.1620  0.9548  0.7503  11.00000  0.05    0.13
Q3    1  -0.0287  0.8650  0.7744  11.00000  0.05    0.13
Q4    1   0.4080  0.9434  0.5912  11.00000  0.05    0.12
Q5    1  -0.3181  0.9793  0.7877  11.00000  0.05    0.12
Q6    1  -0.8478  1.0397  0.9819  11.00000  0.05    0.12
Q7    1  -0.5871  0.8425  0.7495  11.00000  0.05    0.11
Q8    1  -0.0343  0.9959  0.6875  11.00000  0.05    0.11
Q9    1  -0.2006  1.1799  0.7782  11.00000  0.05    0.11
Q10   1  -0.6607  0.8401  0.9037  11.00000  0.05    0.11
Q11   1   0.1601  0.9268  0.8074  11.00000  0.05    0.11
Q12   1   0.3183  0.9149  0.7585  11.00000  0.05    0.11
Q13   1  -0.6215  0.8207  0.7455  11.00000  0.05    0.11
Q14   1   0.1584  0.8510  0.4930  11.00000  0.05    0.11
Q15   1  -0.3781  0.7892  0.6398  11.00000  0.05    0.10
Q16   1  -0.0818  1.1624  0.8433  11.00000  0.05    0.10
Q17   1  -0.3893  1.1645  0.7944  11.00000  0.05    0.10
Q18   1  -0.6149  1.0302  0.8578  11.00000  0.05    0.10
Q19   1  -0.5028  0.6548  0.8007  11.00000  0.05    0.10
Q20   1   0.1343  0.9005  0.7454  11.00000  0.05    0.10
Q21   1  -1.5248  1.0481  1.0035  11.00000  0.05    0.10
Q22   1  -0.3721  1.2149  0.7463  11.00000  0.05    0.10
Q23   1  -0.1728  0.6891  0.6845  11.00000  0.05    0.10
Q24   1  -0.9915  0.6394  1.0282  11.00000  0.05    0.10
Q25   1  -0.7642  1.2065  0.9552  11.00000  0.05    0.10
;
_shelx_res_checksum              72721

_shelx_hkl_file                  
;
   0   0   6 2525.62 184.058   9
   0   0   7 150.880 49.8270   9
   0   0   8 12200.2 597.782   9
   0   0   9 23.9874 52.9273   9
   0   0  10 7147.56 429.436   9
   0   0  11 5.48482 51.0113   9
   0   0  12 50028.7 2083.31   9
   0   0  13-14.2050 50.8472   9
   0   0  14 12599.3 714.011   9
   0   0  15 165.475 87.1467   9
   0   0  16 8477.05 574.170   9
   0   0  17 3.68081 57.2727   9
   0   0  18 41759.6 1916.08   9
   0   0  19 969.259 211.653   9
   0   0  20 298410. 11443.4   9
   0   0  21 276.503 121.267   9
   0   0  22 3411.11 405.102   9
   0   0  23 131.553 90.2870   9
   0   0  24 12267.2 900.989   9
   0   0  25 175.370 127.883   9
   0   0  26 3130.96 432.855   9
   0   0  27-42.7990 90.1255   9
   0   0  28 1696.93 339.440   9
   0   0  29-145.300 200.380   9
   0   0 -31-12.4640 76.9036   2
   0   0 -32 533.213 154.494   2
   0   0 -33 92.1498 76.5290   2
   0   0 -34 5880.58 519.113   2
   0   0 -35-65.5211 106.758   2
   0   0 -36 506.667 158.001   2
   0   0 -37 38.8508 84.9287   2
   0   0 -38 1533.94 251.533   2
   0   0 -39-116.004 117.960   2
   0   0 -40 2081.41 291.588   2
   0   0 -41-80.5879 107.349   2
   0   0 -42 167.788 81.8210   2
   0   0 -43 47.9209 70.3569   2
   0   0 -44 325.338 109.810   2
   0   0 -45 60.7097 68.8521   2
   0   0 -46 864.352 153.957   2
   0   0 -47-29.3934 43.7413   2
   0   0 -48 41.8741 45.3784   2
   0   1   0 11.3723 16.3800   1
   0   1  -1 67.9955 24.5811   1
   0   1   1 65.4265 19.4297   1
   0   1   2 64695.9 2417.59   9
   0   1   2 64735.4 2454.38   1
   0  -1   2 64730.3 2417.80   9
   0   1   3 15546.2 585.414   9
   0  -1   3 12982.5 575.615   9
   0   1   4 9569.54 416.657   9
   0  -1   4 8767.77 410.930   9
   0  -1   5 207827. 7283.08   9
   0   1   5 194570. 7277.67   9
   0   1   6 3644.42 220.535   9
   0  -1   6 2861.34 205.270   9
   0   1   7 899.132 107.120   9
   0  -1   7 902.006 110.306   9
   0   1   8 44141.9 1743.38   9
   0  -1   8 41617.7 1735.98   9
   0   1   9 41450.6 1666.72   9
   0  -1   9 39112.8 1660.24   9
   0   1  10 69758.0 2834.81   9
   0  -1  10 73653.0 2847.45   9
   0  -1  11 3575.30 289.155   9
   0   1  11 3736.73 291.997   9
   0   1  12 15868.9 795.855   9
   0  -1  12 15247.3 793.114   9
   0  -1  13 9536.01 575.982   9
   0   1  13 9698.74 575.496   9
   0   1  14 7460.39 498.372   9
   0  -1  14 7444.57 500.170   9
   0   1  15 14011.2 784.930   9
   0  -1  15 13352.9 769.373   9
   0   1  16 41233.8 1864.43   9
   0  -1  16 41869.9 1870.93   9
   0   1  17 1408.44 216.457   9
   0  -1  17 1417.25 215.229   9
   0   1  18 29309.3 1416.66   9
   0  -1  18 27075.9 1389.31   9
   0  -1  19 60568.7 2710.04   9
   0   1  19 64596.7 2736.24   9
   0  -1  20 85659.5 3736.35   9
   0   1  20 92951.7 3759.32   9
   0   1  21 2087.73 305.533   9
   0  -1  21 2053.63 309.273   9
   0  -1  22 64475.2 2888.28   9
   0   1  22 64719.1 2892.81   9
   0  -1  23 192.054 98.6907   9
   0   1  23 70.2118 72.5291   9
   0   1  24 474.160 161.577   9
   0  -1  24 258.895 142.776   9
   0   1  25 13586.3 987.653   9
   0  -1  25 14556.6 1029.91   9
   0   1  26 3549.39 467.302   9
   0  -1  26 3475.89 463.526   9
   0   1  27 1146.63 284.299   9
   0  -1  27 784.310 211.882   9
   0   1  28 344.208 168.483   9
   0  -1  28 91.0515 96.4918   9
   0  -1  29 19.1246 124.215   9
   0   1  29 99.3049 84.9188   9
   0   1 -30 1386.67 229.659   2
   0   1 -31 39.2913 76.3721   2
   0   1 -32 125.809 79.5691   2
   0   1 -33 3807.93 404.135   2
   0   1 -34 1756.68 271.410   2
   0   1 -35 317.117 127.975   2
   0  -1 -35 273.228 128.631   2
   0   1 -36 2477.39 319.617   2
   0  -1 -36 2935.94 352.434   2
   0  -1 -37 148.618 99.8815   2
   0   1 -37 276.741 128.651   2
   0  -1 -38 1006.68 203.079   2
   0   1 -38 1167.20 221.314   2
   0  -1 -39 612.005 160.705   2
   0   1 -39 542.442 154.349   2
   0  -1 -40 584.448 156.275   2
   0   1 -40 439.247 134.016   2
   0   1 -41-26.1423 56.4397   2
   0  -1 -41 48.4758 72.8305   2
   0   1 -42 1126.13 204.528   2
   0  -1 -42 1255.01 211.052   2
   0   1 -43 826.580 166.429   2
   0  -1 -43 707.052 159.904   2
   0  -1 -44 564.706 143.274   2
   0   1 -44 477.488 132.246   2
   0   1 -45 3.04435 56.8782   2
   0  -1 -45 86.0868 64.1338   2
   0  -1 -46-123.630 74.4818   2
   0   1 -46 29.5954 64.8224   2
   0  -1 -47 142.847 78.1703   2
   0   1 -47 9.47866 46.0806   2
   0  -1 -48 218.801 74.7258   2
   0   1 -48 309.541 93.1791   2
   0   2   0 549376. 20306.1   1
   0   2  -1 209438. 8008.90  10
   0   2   1 214891. 8092.20   1
   0   2   1 230668. 8026.70  10
   0   2  -1 217793. 8089.62   1
   0   2  -2 26309.5 1097.64   1
   0   2   2 26398.2 1000.22   9
   0   2   2 24990.6 1089.04   1
   0  -2   2 26262.2 999.452   9
   0   2  -3 30661.1 1316.27   1
   0   2   3 31266.5 1314.44   1
   0  -2   3 32690.7 1234.82   9
   0   2   3 32089.6 1235.75   9
   0   2   4 87419.9 3116.38   9
   0  -2   4 78025.5 3108.59   9
   0   2   5 34911.4 1396.06   9
   0  -2   5 35604.5 1396.27   9
   0  -2   6 3617.15 232.798   9
   0   2   6 3889.71 236.283   9
   0   2   7 8750.46 452.424   9
   0  -2   7 9067.72 457.530   9
   0   2   8 9488.91 486.696   9
   0  -2   8 9060.57 483.757   9
   0   2   9 19142.2 838.068   9
   0  -2   9 16583.3 817.626   9
   0  -2  10 3221.88 255.826   9
   0   2  10 2652.02 233.049   9
   0   2  11 17521.3 871.385   9
   0  -2  11 18791.6 882.905   9
   0  -2  12 3146.38 281.571   9
   0   2  12 3557.79 294.487   9
   0  -2  13 2160.07 237.577   9
   0   2  13 2588.42 254.488   9
   0  -2  14 602.514 140.636   9
   0   2  14 537.346 127.488   9
   0  -2  15 2516.17 273.617   9
   0   2  15 2790.46 286.691   9
   0   2  16 9158.82 609.275   9
   0  -2  16 9317.96 619.729   9
   0   2  17 8106.23 585.520   9
   0  -2  17 8847.96 608.349   9
   0  -2  18 8461.23 621.864   9
   0   2  18 9432.16 643.550   9
   0   2  19 10463.5 719.379   9
   0  -2  19 10654.3 725.927   9
   0   2  20 5153.88 477.403   9
   0  -2  20 5089.98 483.381   9
   0  -2  21 20009.3 1183.87   9
   0   2  21 21851.7 1212.65   9
   0  -2  22 13969.3 924.174   9
   0   2  22 13185.9 910.104   9
   0   2  23 71.5887 94.5856   9
   0  -2  23-81.8824 88.7617   9
   0  -2  24 187.001 88.1705   9
   0   2  24 331.129 137.770   9
   0   2  25 302.090 139.393   9
   0  -2  25 360.734 145.074   9
   0   2  26 71.3608 133.940   9
   0  -2  26 53.1190 59.8543   9
   0   2  27 485.224 186.632   9
   0  -2  27 324.786 112.760   9
   0  -2  28 2418.16 404.917   9
   0   2  28 2783.00 416.626   9
   0   2 -29 143.954 71.9072   2
   0  -2  29 360.687 164.278   9
   0   2 -30 859.887 185.726   2
   0   2 -31 2431.13 311.863   2
   0   2 -32 2632.71 327.139   2
   0   2 -33 282.987 114.341   2
   0   2 -34 430.662 133.049   2
   0   2 -35 114.574 96.9794   2
   0   2 -36 147.375 99.5281   2
   0  -2 -37 89.2243 95.6225   2
   0   2 -37-0.93015 68.9030   2
   0   2 -38 613.046 173.510   2
   0  -2 -38 680.336 178.271   2
   0   2 -39-3.54930 63.2405   2
   0  -2 -39 27.9110 80.8098   2
   0   2 -40 81.8939 79.8485   2
   0  -2 -40 97.5423 84.1131   2
   0  -2 -41 344.665 118.307   2
   0   2 -41 493.748 129.532   2
   0  -2 -42 1229.71 216.231   2
   0   2 -42 1828.56 253.573   2
   0  -2 -43 317.911 106.643   2
   0   2 -43 160.789 86.4897   2
   0   2 -44 39.5905 61.3906   2
   0  -2 -44-24.9068 49.9673   2
   0  -2 -45 198.693 86.2909   2
   0   2 -45 85.6935 57.3762   2
   0  -2 -46 82.9922 75.9457   2
   0   2 -46-20.4747 63.0888   2
   0   2 -47 240.034 81.9232   2
   0  -2 -47 250.289 80.1664   2
   0   3   0 358.855 62.5991  10
   0   3   0 350.586 99.5231   1
   0   3   1 9297.27 486.752  10
   0   3   1 9075.46 563.283   1
   0   3  -2 253438. 9067.22   1
   0   3   2 239679. 9049.00   1
   0   3  -2 236848. 8925.81  10
   0   3  -3 137793. 4388.72   1
   0   3  -3 134801. 4223.60  10
   0   3   3 138305. 4175.55   9
   0   3   3 143808. 4392.50   1
   0   3  -4 101343. 3825.14   1
   0  -3   4 99193.7 3672.57   9
   0   3   4 97877.1 3673.27   9
   0   3   4 91569.7 3803.97   1
   0   3  -5 52863.0 2216.97   1
   0  -3   5 54082.9 2074.23   9
   0   3   5 53811.8 2075.57   9
   0  -3   6 29853.7 1278.18   9
   0   3   6 32028.7 1284.93   9
   0   3  -7 70267.9 2887.18   1
   0   3   7 72412.4 2786.09   9
   0  -3   7 72349.7 2786.37   9
   0   3   8 46.8173 39.9649   9
   0  -3   8 56.9124 43.8090   9
   0   3   9 24696.4 1084.44   9
   0  -3   9 24416.9 1085.15   9
   0   3  10 42.7769 38.5328   9
   0  -3  10-12.3897 44.1767   9
   0   3  11 5119.82 354.818   9
   0  -3  11 4531.63 339.028   9
   0   3  12 19282.4 925.953   9
   0  -3  12 18080.6 912.482   9
   0   3  13 4101.60 335.908   9
   0  -3  13 3976.34 330.483   9
   0  -3  14 34773.4 1536.09   9
   0   3  14 32378.2 1514.43   9
   0   3  15 3420.72 325.874   9
   0  -3  15 3192.36 315.721   9
   0  -3  16-7.80556 64.0102   9
   0   3  16-25.4507 58.4953   9
   0   3  17 9127.36 632.880   9
   0  -3  17 9542.22 643.143   9
   0   3  18 4869.68 439.976   9
   0  -3  18 4879.29 444.857   9
   0   3  19 282.614 109.792   9
   0  -3  19 179.965 92.3846   9
   0   3  20 12399.2 827.942   9
   0  -3  20 12270.1 825.377   9
   0   3  21 4554.49 463.233   9
   0  -3  21 4186.76 447.169   9
   0  -3  22 11850.6 850.270   9
   0   3  22 12249.0 857.899   9
   0   3  23 244.444 130.222   9
   0  -3  23-25.7472 72.4460   9
   0  -3  24 8717.41 730.151   9
   0   3  24 8160.06 711.486   9
   0  -3  25 3850.81 469.299   9
   0   3  25 3140.58 429.950   9
   0   3  26 2009.04 345.973   9
   0  -3  26 1036.18 254.027   9
   0  -3  27 16439.0 1150.99   9
   0   3  27 16523.3 1146.09   9
   0   3 -28 178.733 77.3675   2
   0  -3  28 413.356 168.451   9
   0   3  28 383.856 155.215   9
   0   3 -29 321.779 130.535   2
   0   3 -30 1096.41 217.026   2
   0   3 -31 8102.66 621.345   2
   0   3 -32 1007.15 210.584   2
   0   3 -33 16342.2 988.074   2
   0   3 -34 154.651 106.814   2
   0   3 -35-12.1928 62.3765   2
   0   3 -36 1118.33 225.004   2
   0   3 -37 487.484 146.132   2
   0   3 -38 31.7478 68.5915   2
   0   3 -39 59.1648 72.4451   2
   0  -3 -39 52.1638 73.6601   2
   0   3 -40-14.4445 72.7842   2
   0  -3 -40 81.9050 79.9354   2
   0   3 -41-6.62685 69.8875   2
   0  -3 -41 40.0240 72.6356   2
   0  -3 -42 104.051 96.6001   2
   0   3 -42-143.348 96.1043   2
   0  -3 -43 532.343 136.701   2
   0   3 -43 862.175 162.638   2
   0  -3 -44 30.9374 55.6737   2
   0   3 -44-63.3832 56.2796   2
   0   3 -45 161.942 75.0803   2
   0  -3 -45 168.053 59.7490   2
   0  -3  46 56.2574 47.0428   5
   0  -3 -46 18.9974 61.5440   2
   0  -3 -47 56.9114 42.9126   2
   0   3 -47 33.3909 48.4925   2
   0   4   0 21063.8 875.558  10
   0   4   0 19859.2 1028.11   1
   0   4  -1 1900.60 144.806  10
   0   4  -1 1944.92 224.587   1
   0   4   1 1765.28 233.276   1
   0   4  -2 16801.7 858.926   1
   0   4  -2 16128.9 691.317  10
   0   4   2 16214.7 844.586   1
   0   4  -3 3854.34 224.142  10
   0   4  -3 3949.70 334.542   1
   0   4   3 3903.28 339.841   1
   0   4  -4 11543.7 532.940  10
   0   4  -4 12008.3 685.925   1
   0   4   4 12191.3 682.898   1
   0   4   5 3545.47 196.465   9
   0   4  -5 3976.56 234.368  10
   0   4  -5 3416.05 317.180   1
   0   4  -6 1310.76 192.525   1
   0   4   6 1258.14 111.507   9
   0   4   7 3795.19 242.616   9
   0   4  -7 4094.07 355.016   1
   0  -4   7 4043.79 245.764   9
   0   4   8 9402.98 483.999   9
   0  -4   8 9182.76 478.179   9
   0   4  -8 9997.31 625.641   1
   0   4   9 24188.9 1072.20   9
   0   4  -9 25063.1 1227.71   1
   0  -4   9 24428.9 1074.90   9
   0   4  10 18639.8 907.256   9
   0   4 -10 20701.5 1058.72   1
   0  -4  10 19861.9 913.871   9
   0   4 -11 211824. 7627.48   1
   0  -4  11 197694. 7449.59   9
   0   4  11 186309. 7434.92   9
   0  -4  12 4143.47 331.391   9
   0   4 -12 4030.91 391.286   1
   0   4  12 4319.27 337.853   9
   0  -4  13 4993.40 387.832   9
   0   4  13 4938.99 381.117   9
   0   4  14 5624.72 427.133   9
   0  -4  14 5461.43 427.920   9
   0  -4  15 6407.41 479.454   9
   0   4  15 6172.74 473.607   9
   0   4  16 16402.7 942.583   9
   0  -4  16 17939.9 964.031   9
   0  -4  17 15781.0 905.893   9
   0   4  17 14858.9 888.060   9
   0   4  18 2943.89 345.136   9
   0  -4  18 3416.18 361.771   9
   0   4  19 7235.54 583.076   9
   0  -4  19 7410.64 587.235   9
   0  -4  20 138.421 82.2953   9
   0   4  20 120.313 96.4544   9
   0  -4  21 3177.02 385.632   9
   0   4  21 2519.50 336.889   9
   0  -4  22 191.322 119.353   9
   0   4  22-185.345 105.733   9
   0   4  23 12148.4 875.942   9
   0   4  24 3115.71 414.506   9
   0   4  25 6493.66 633.196   9
   0   4  26 168.136 101.139   9
   0   4 -27 4707.16 431.463   2
   0   4 -28 607.755 154.156   2
   0   4 -29 727.132 169.004   2
   0   4 -30 6747.78 555.680   2
   0   4 -31 2175.25 304.233   2
   0   4 -32 9168.88 681.264   2
   0   4 -33 456.488 135.089   2
   0   4 -34 889.060 196.027   2
   0   4 -35 1380.80 237.140   2
   0   4 -36 44.3984 65.0954   2
   0   4 -37 324.990 116.031   2
   0   4 -38 465.433 148.516   2
   0   4 -39 212.415 107.659   2
   0   4 -40-31.6378 59.3450   2
   0  -4 -40 156.840 95.2323   2
   0  -4 -41 70.5837 69.7492   2
   0   4 -41-65.0822 76.3311   2
   0  -4 -42 226.804 98.5806   2
   0   4 -42 129.429 58.3117   2
   0   4 -43 102.572 73.1186   2
   0  -4 -43-61.5374 78.2041   2
   0   4 -44-37.0361 54.2460   2
   0  -4  44-0.75477 33.3282   5
   0  -4 -44 38.4565 59.9362   2
   0  -4 -45 3.86974 50.4225   2
   0  -4  45 2.19041 38.7605   5
   0   4 -45 99.1617 78.5860   2
   0   4 -46 132.669 60.8764   2
   0  -4 -46 160.412 73.8940   2
   0   5   0-20.7159 104.134   1
   0   5   1 151.874 82.7624   1
   0   5  -1 95.8170 86.3781   1
   0   5  -2 16573.7 886.875   1
   0   5   2 13216.2 828.774   1
   0   5  -3 1564.63 235.878   1
   0   5   3 1564.05 224.016   1
   0   5  -4 22241.2 1143.25   1
   0   5   4 19940.2 1101.23   1
   0   5  -5 7091.47 537.668   1
   0   5  -6 8344.33 593.215   1
   0   5  -7 3720.19 376.922   1
   0   5  -8 4592.08 426.915   1
   0   5  -9 22005.8 1178.59   1
   0   5 -10 24123.4 1276.91   1
   0   5 -11 9507.73 695.405   1
   0   5 -12 24694.7 1354.48   1
   0   5 -13 16799.7 1038.57   1
   0   5 -14 1298.43 265.167   1
   0   5 -15 7355.28 646.611   1
   0   5 -16 13314.1 938.928   1
   0   5 -17 592.427 163.454   1
   0   5 -18 149.261 103.857   1
   0   5 -19-89.0172 111.108   1
   0   5 -20 85.5766 124.220   1
   0   5 -21 8323.78 760.878   1
   0   5 -22 2138.64 371.186   1
   0   5 -23 2709.35 434.068   1
   0   5 -24 475.450 238.883   1
   0   5 -25 7400.84 563.799   2
   0   5 -26 122.424 67.8431   2
   0   5 -27 230.341 95.4183   2
   0   5 -28-18.7322 82.8205   2
   0   5 -29 15575.0 946.378   2
   0   5 -30 169.000 122.045   2
   0   5 -31 1209.59 221.680   2
   0   5 -32 978.421 208.242   2
   0   5 -33 5489.42 503.900   2
   0   5 -34 60.0190 69.1981   2
   0   5 -35-28.1093 65.3905   2
   0   5 -36-35.7526 85.7982   2
   0   5 -37 152.455 99.8936   2
   0   5 -38-38.5993 71.3762   2
   0   5 -39 4.22218 50.1806   2
   0  -5  40 192.441 69.2303   5
   0   5 -40 340.667 112.086   2
   0  -5  41-48.9047 57.2894   5
   0   5 -41 122.744 70.4724   2
   0  -5 -41 10.8800 60.0093   2
   0  -5 -42 44.4472 63.3349   2
   0   5 -42 85.3209 61.5847   2
   0  -5  42 200.116 71.1697   5
   0  -5  43 30.3859 46.5314   5
   0  -5 -43 75.9803 60.0124   2
   0   5 -43 8.15686 45.5893   2
   0  -5 -44 65.2501 48.1570   2
   0  -5  44 73.4480 44.5621   5
   0   5 -44 59.2212 37.3483   2
   0  -5 -45 77.0463 45.8632   2
   0   5 -45 153.662 69.6136   2
   0   6   0 1730.05 275.006   1
   0   6  -1 667.609 170.187   1
   0   6   1 774.444 179.013   1
   0   6  -2 10.4429 85.4132   1
   0   6   2 80.2999 81.3556   1
   0   6   3 1580.41 263.085   1
   0   6  -3 1685.44 268.344   1
   0   6   4 13179.2 870.503   1
   0   6  -4 14406.8 908.837   1
   0   6  -5 466.550 150.895   1
   0   6  -6 1356.04 247.755   1
   0   6  -7 24525.9 1354.32   1
   0   6  -8 13123.1 885.265   1
   0   6  -9 10364.2 769.807   1
   0   6 -10 11282.7 814.526   1
   0   6 -11 14271.5 952.272   1
   0   6 -12 601.319 191.567   1
   0   6 -13 5587.67 558.723   1
   0   6 -14 19232.9 1202.61   1
   0   6 -15 12126.1 910.997   1
   0   6 -16 3498.63 463.543   1
   0   6 -17 156.752 121.995   1
   0   6 -18-60.8654 125.954   1
   0   6 -19 7321.71 739.032   1
   0   6 -20 731.692 249.033   1
   0   6 -21 9390.67 875.481   1
   0   6 -22 148.410 79.2040   2
   0   6 -23 157.295 106.204   2
   0   6 -24 2085.48 282.419   2
   0   6 -25 99.0307 104.458   2
   0   6 -26-48.7864 75.4939   2
   0   6 -27 248.529 141.347   2
   0   6 -28 5856.39 517.646   2
   0   6 -29 162.950 97.7967   2
   0   6 -30 3898.52 417.834   2
   0   6 -31 405.215 134.053   2
   0   6 -32 343.980 128.163   2
   0   6 -33-8.17958 61.5611   2
   0   6 -34 94.5321 75.6082   2
   0   6 -35 62.7719 93.5844   2
   0   6 -36 609.440 155.987   2
   0   6 -37-56.5585 84.5342   2
   0   6 -38 131.007 86.2547   2
   0   6 -39 85.5323 51.2575   2
   0   6 -40-44.7894 62.3482   2
   0  -6 -41 37.4250 67.3044   2
   0   6 -41 105.367 68.4811   2
   0  -6 -42 124.554 69.0238   2
   0   6 -42-24.0257 56.6411   2
   0   6 -43 91.1292 57.8018   2
   0  -6 -43 149.347 77.0555   2
   0   7   0 157.517 154.811   1
   0   7   1 500.097 179.679   1
   0   7  -1 475.223 194.239   1
   0   7  -2 7353.41 651.843   1
   0   7   2 7598.41 662.015   1
   0   7  -3 1415.10 285.811   1
   0   7   3 1622.07 294.319   1
   0   7  -4 365.291 147.225   1
   0   7  -5 7536.47 676.087   1
   0   7  -6 862.318 217.933   1
   0   7  -7 12445.3 917.347   1
   0   7  -8 6033.71 599.421   1
   0   7  -9 359.895 178.760   1
   0   7 -10 3124.90 435.398   1
   0   7 -11 1499.42 320.186   1
   0   7 -12 10008.0 838.338   1
   0   7 -13 678.183 215.452   1
   0   7 -14 149.001 112.040   1
   0   7 -15-113.163 187.806   1
   0   7 -16-46.2257 108.341   1
   0   7 -17-28.6946 132.160   1
   0   7 -18 555.977 138.265   2
   0   7 -19 77.2905 61.7222   2
   0   7 -20 1219.35 216.271   2
   0   7 -21 716.830 162.807   2
   0   7 -22 1457.91 241.172   2
   0   7 -23 5159.15 475.870   2
   0   7 -24 1130.35 217.536   2
   0   7 -25 1204.15 218.126   2
   0   7 -26 818.401 181.449   2
   0   7 -27 20.5141 84.7797   2
   0   7 -28 3166.33 363.997   2
   0   7 -29 5269.72 492.516   2
   0   7 -30 1322.27 242.963   2
   0   7 -31 520.932 156.075   2
   0   7 -32 370.999 138.924   2
   0   7 -33 215.833 96.5727   2
   0   7 -34 65.4830 66.7573   2
   0   7 -35-64.4240 89.7435   2
   0   7 -36-74.6339 82.0482   2
   0   7 -37 109.828 70.3704   2
   0   7 -38-65.6584 58.4136   2
   0   7 -39 783.632 147.519   2
   0   7 -40-20.9895 42.6041   2
   0  -7 -41 19.4776 40.8923   2
   0   7 -41 33.2196 47.0459   2
   0  -7 -42 169.852 79.4156   2
   0   7 -42 189.057 60.2606   2
   0   8   0 3175.36 453.878   1
   0   8  -1 15070.1 1079.34   1
   0   8   1 14043.9 1034.31   1
   0   8   2 14843.2 1053.29   1
   0   8  -2 12788.9 1015.27   1
   0   8  -3 247.861 188.056   1
   0   8  -4 10763.9 886.567   1
   0   8  -5 530.057 200.748   1
   0   8  -6 57.7763 121.477   1
   0   8  -7 603.713 190.916   1
   0   8  -8 689.993 241.479   1
   0   8  -9 202.865 145.433   1
   0   8 -10 7395.55 746.495   1
   0   8 -11 3571.15 505.069   1
   0   8 -12 308.290 211.751   1
   0   8 -12 243.984 105.895   2
   0   8 -13 515.037 147.831   2
   0   8 -14 628.183 157.572   2
   0   8 -15 520.481 139.645   2
   0   8 -16-36.4525 86.6854   2
   0   8 -17 278.612 104.206   2
   0   8 -18 150.404 84.0696   2
   0   8 -19 2624.28 335.520   2
   0   8 -20 242.041 100.279   2
   0   8 -21 2436.45 315.158   2
   0   8 -22 11140.6 768.093   2
   0   8 -23 795.992 178.713   2
   0   8 -24-104.468 104.136   2
   0   8 -25 3320.80 379.982   2
   0   8 -26 156.017 94.7256   2
   0   8 -27 1515.32 251.568   2
   0   8 -28 1332.39 232.383   2
   0   8 -29 30.6840 67.1752   2
   0   8 -30 1651.41 254.974   2
   0   8 -31 153.011 95.2409   2
   0   8 -32 325.823 120.138   2
   0   8 -33 20.7333 55.4673   2
   0   8 -34 961.923 185.743   2
   0   8 -35 68.0160 73.0912   2
   0   8 -36 373.799 118.134   2
   0   8 -37-36.4510 63.4600   2
   0   8 -38 234.583 83.0746   2
   0   8 -39 26.3383 56.0908   2
   0   8 -40 32.8905 45.8290   2
   0   9   0 505.142 180.915   7
   0   9   1 168.444 93.7100   7
   0   9  -1 303.074 131.504   7
   0   9  -2 1336.80 287.847   7
   0   9   2 1963.83 289.585   7
   0   9  -3 25350.7 1322.90   7
   0   9   3 24905.7 1315.77   7
   0   9   4 9418.97 663.783   7
   0   9  -4 8259.61 611.496   2
   0   9  -4 8575.69 640.299   7
   0   9   5 386.635 145.517   7
   0   9  -5 517.535 161.057   7
   0   9  -5 213.525 93.4454   2
   0   9   6 149.750 91.4711   7
   0   9  -6 16.0545 90.6593   7
   0   9  -7 2000.21 279.817   7
   0   9  -7 2140.72 288.092   2
   0   9   7 2368.99 298.998   7
   0   9   8 364.060 139.885   7
   0   9  -8 377.846 136.979   2
   0   9  -8 429.416 131.733   7
   0   9  -9 355.712 129.049   2
   0   9  -9 472.807 173.072   7
   0   9   9 447.668 141.290   7
   0   9  10 1723.05 259.813   7
   0   9 -10 1861.24 267.716   7
   0   9 -10 1443.29 234.648   2
   0   9 -11 2284.41 296.939   2
   0   9 -12 67.7831 92.4678   2
   0   9 -13 967.297 197.962   2
   0   9 -14 527.000 154.773   2
   0   9 -15 105.224 88.3974   2
   0   9 -16 656.047 158.270   2
   0   9 -17 2636.60 336.407   2
   0   9 -18 5117.27 482.514   2
   0   9 -19 4375.95 438.245   2
   0   9 -20 1056.84 209.626   2
   0   9 -21 1390.96 241.996   2
   0   9 -22 1370.53 247.944   2
   0   9 -23 3278.91 375.689   2
   0   9 -24-97.6394 112.939   2
   0   9 -25 75.0385 66.8315   2
   0   9 -26 1797.76 270.954   2
   0   9 -27 120.240 89.4228   2
   0   9 -28-31.2271 63.2690   2
   0   9 -29 136.817 81.3984   2
   0   9 -30-60.6852 80.3705   2
   0   9 -31 145.654 92.0177   2
   0   9 -32 51.6384 55.7496   2
   0   9 -33 422.280 115.511   2
   0   9 -34 321.267 105.765   2
   0   9 -35 21.8305 69.9388   2
   0   9 -36 707.443 130.585   2
   0   9 -37 1.31355 42.1941   2
   0  10   0 5674.05 531.154   7
   0  10  -1 19378.7 1123.82   7
   0  10   1 19567.8 1124.33   7
   0  10  -2 16963.4 1033.21   7
   0  10   2 17627.5 1044.59   7
   0  10  -3 22474.7 1236.92   7
   0  10   3 21360.0 1212.93   7
   0  10   4 30284.1 1556.70   7
   0  10  -4 31085.5 1580.80   7
   0  10  -5 673.407 175.248   7
   0  10   5 1281.96 308.393   7
   0  10   6-2.85639 94.9869   7
   0  10  -6 206.953 120.301   7
   0  10  -7 1030.69 213.371   7
   0  10   7 1373.45 240.333   7
   0  10   8 991.826 215.264   7
   0  10  -8 1031.38 204.098   7
   0  10  -8 1081.79 208.106   2
   0  10  -9 382.687 125.486   2
   0  10  -9 178.002 91.9409   7
   0  10 -10 1004.39 212.022   7
   0  10 -10 921.817 181.449   2
   0  10 -11 266.929 95.2082   7
   0  10 -11 341.345 111.286   2
   0  10 -12 417.345 146.103   2
   0  10 -12 400.352 134.417   7
   0  10 -13 298.320 118.059   7
   0  10 -13 240.510 97.5180   2
   0  10 -14 1534.57 263.491   7
   0  10 -14 1634.53 264.102   2
   0  10 -15 12.5042 70.0405   7
   0  10 -15-41.0277 74.1577   2
   0  10 -16 59.1977 93.0511   7
   0  10 -16 83.7479 97.2211   2
   0  10 -17 2067.38 299.107   7
   0  10 -17 1871.44 277.578   2
   0  10 -18 82.1123 72.5444   7
   0  10 -18 44.2176 65.3742   2
   0  10 -19 3443.01 387.054   7
   0  10 -19 3074.95 369.061   2
   0  10 -20 175.387 98.2760   7
   0  10 -20-37.4624 64.0812   2
   0  10 -21 2459.67 316.699   2
   0  10 -21 2248.02 313.787   7
   0  10 -22 1654.00 262.790   7
   0  10 -22 1365.52 233.040   2
   0  10 -23 444.319 133.573   2
   0  10 -23 635.896 167.212   7
   0  10 -24 1861.30 263.094   2
   0  10 -24 1886.71 269.855   7
   0  10 -25 217.417 106.605   7
   0  10 -25 296.621 105.825   2
   0  10 -26 68.2583 57.6601   2
   0  10 -26 49.8301 74.4428   7
   0  10 -27 172.415 92.0742   2
   0  10 -27 128.691 84.7815   7
   0  10 -28 8.84477 55.0560   2
   0  10 -28 112.843 78.7572   7
   0  10 -29 169.665 84.8083   7
   0  10 -29 110.726 72.1046   2
   0  10 -30 134.661 74.3649   2
   0  10 -31 7.59155 68.5128   2
   0  10 -32 332.875 97.9904   2
   0  10 -33 177.622 67.6727   2
   0  10 -34 1076.42 147.635   2
   0  11   0 193.347 133.161   7
   0  11  -1 1097.90 219.784   7
   0  11   1 915.075 209.378   7
   0  11   2 2313.40 320.134   7
   0  11  -2 2214.21 303.149   7
   0  11   3 3540.75 409.488   7
   0  11  -3 4979.40 480.787   7
   0  11   4 6180.59 535.584   7
   0  11  -4 5634.02 519.348   7
   0  11   5 334.614 153.795   7
   0  11  -5 57.7415 80.8201   7
   0  11   6 3972.46 413.877   7
   0  11  -6 3706.92 418.683   7
   0  11  -7-66.9768 75.1225   7
   0  11  -8 540.548 169.936   7
   0  11  -9 413.709 168.841   7
   0  11 -10 265.002 110.647   7
   0  11 -11 194.732 109.112   7
   0  11 -12 2087.44 297.310   7
   0  11 -13 70.2976 121.002   7
   0  11 -14 799.665 177.129   2
   0  11 -14 784.860 185.094   7
   0  11 -15 291.247 132.276   7
   0  11 -15 128.283 96.2151   2
   0  11 -16 367.154 121.116   2
   0  11 -16 316.020 144.050   7
   0  11 -17 362.659 130.924   2
   0  11 -17 529.720 154.154   7
   0  11 -18 3703.42 396.812   7
   0  11 -18 3576.63 376.901   2
   0  11 -19 1874.72 261.188   2
   0  11 -19 2356.48 304.552   7
   0  11 -20 45.1153 60.5597   2
   0  11 -20 118.004 94.0185   7
   0  11 -21 735.621 169.144   7
   0  11 -21 571.861 141.171   2
   0  11 -22 323.458 111.245   2
   0  11 -22 618.979 153.297   7
   0  11 -23 214.993 98.6375   7
   0  11 -23 279.759 95.4736   2
   0  11 -24 5.20020 74.3442   7
   0  11 -24 97.4906 63.8542   2
   0  11 -25 92.2949 65.7934   7
   0  11 -25 109.132 68.9380   2
   0  11 -26-9.29371 52.0357   2
   0  11 -26 229.383 92.1844   7
   0  11 -27 1.16232 74.0623   2
   0  11 -27 141.464 79.6788   7
   0  11 -28 69.7786 57.1169   2
   0  11 -29 94.2796 64.7974   2
   0  11 -30 17.9453 51.7823   2
   0  11 -31 12.2301 41.9145   2
   0  12   0-6.74238 81.8591   7
   0  12   1 522.714 164.321   7
   0  12  -1 408.452 132.624   7
   0  12  -2 589.428 157.549   7
   0  12   2 565.454 170.353   7
   0  12  -3 745.564 182.115   7
   0  12   3 629.432 164.237   7
   0  12  -4 428.483 135.452   7
   0  12  -5 534.081 161.500   7
   0  12  -6 133.686 103.516   7
   0  12  -7 376.330 140.176   7
   0  12  -8 77.7717 88.8405   7
   0  12  -9 177.799 125.244   7
   0  12 -10 90.4524 86.8075   7
   0  12 -11 161.172 80.0128   7
   0  12 -12 343.324 117.239   7
   0  12 -13-9.13747 87.3781   7
   0  12 -14-12.3765 64.4489   7
   0  12 -15-41.3677 98.2825   7
   0  12 -16-53.0538 96.9818   7
   0  12 -17 969.007 171.857   7
   0  12 -18 675.234 143.332   7
   0  12 -19-431.195 117.819   7
   0  12 -20 301.707 91.0939   7
   0  12 -21 81.9241 52.5737   7
   0  12 -22-88.5452 66.7202   7
   0  12 -23 397.356 104.588   7
   0  12 -24 118.407 65.9421   7
   0  13  -3 154.168 96.2263   7
   0  13  -4 2065.56 259.811   7
   0  13  -5 277.409 114.015   7
   0  13  -6 1213.84 195.508   7
   0  13  -7 128.155 96.0893   7
   0  13  -8 356.816 120.111   7
   0  13  -9 14.8832 92.7046   7
   0  13 -10 682.983 150.013   7
   0  13 -11-10.0245 54.9034   7
   0  13 -12 240.549 94.1065   7
   0  13 -13 202.909 87.6294   7
   0  13 -14 632.869 133.492   7
   0  13 -15 9.05502 57.0559   7
   0  13 -16 114.618 65.5906   7
   0  13 -17 39.9424 49.5018   7
   0  13 -18 79.0349 51.3841   7
   1   0   0-24.4447 28.6005   9
   1   0   1 63196.1 2443.80   9
   1   0   2 30862.4 1260.54   9
   1   0   3 5136.27 302.230   9
   1   0   4 7937.27 419.667   9
   1   0   5 1341.18 142.590   9
   1   0   5 1294.54 129.995  10
   1   0   6 4768.60 289.601  10
   1   0   6 3753.61 273.570   9
   1   0   7 1442.03 161.641   9
   1   0   8 1237.78 153.771   9
   1   0   9 6202.31 401.089   9
   1   0  10 28856.2 1290.66   9
   1   0  11 1641.65 194.670   9
   1   0  12 3493.54 309.516   9
   1   0  13 16044.5 855.158   9
   1   0  14 3276.08 319.011   9
   1   0  15 9814.50 633.404   9
   1   0  16 1021.62 182.582   9
   1   0  17 1790.32 258.721   9
   1   0  18 80042.0 3369.51   9
   1   0  19 8511.30 642.932   9
   1   0  20 11486.2 774.696   9
  -1   0  20 9892.83 740.560   9
  -1   0  21 1119.22 226.609   9
   1   0  21 1268.99 233.738   9
  -1   0  22 764.990 185.090   9
   1   0  22 1053.53 222.795   9
  -1   0  23 2114.18 330.070   9
   1   0  23 1556.45 290.655   9
   1   0  24 3666.52 451.016   9
  -1   0  24 3409.63 438.796   9
   1   0  25 16498.2 1126.14   9
  -1   0  25 17436.1 1147.72   9
  -1   0  26 20.9500 91.2013   9
   1   0  26 171.332 155.411   9
   1   0  27 155.712 129.808   9
  -1   0  27 541.374 206.561   9
  -1   0  28 1340.60 319.295   9
   1   0  28 824.746 258.333   9
  -1   0 -30 50.7057 71.5572   2
   1   0 -30-18.7680 97.9170   2
   1   0 -31-58.5850 77.4765   2
  -1   0 -31 109.329 101.826   2
  -1   0 -32 1791.37 267.630   2
   1   0 -32 2032.82 285.511   2
  -1   0 -33 27.9091 88.4902   2
   1   0 -33 94.5962 107.738   2
  -1   0 -34 233.398 110.060   2
   1   0 -34 486.421 140.740   2
  -1   0 -35 140.970 107.517   2
   1   0 -35 189.197 126.195   2
  -1   0 -36 2058.41 291.776   2
   1   0 -36 2120.75 293.567   2
  -1   0 -37 521.266 171.336   2
   1   0 -37 727.876 168.034   2
  -1   0 -38 285.980 99.1680   2
   1   0 -38 362.472 118.518   2
   1   0 -39 606.423 168.501   2
  -1   0 -39 671.987 162.797   2
   1   0 -40 2315.35 303.635   2
  -1   0 -40 1997.85 275.442   2
  -1   0 -41 312.097 119.130   2
   1   0 -41 189.767 104.250   2
   1   0 -42 79.0143 58.8888   2
  -1   0 -42-9.95954 58.4373   2
  -1   0 -43-14.7082 79.6439   2
   1   0 -43-43.7473 82.6989   2
   1   0 -44-22.6109 60.3364   2
  -1   0 -44 75.0198 70.8434   2
   1   0 -45 676.552 146.944   2
  -1   0 -45 769.928 144.359   2
  -1   0 -46-2.23144 45.9466   2
   1   0 -46-3.34945 43.8404   2
  -1   0 -47 29.0307 38.4877   2
   1   0 -47 70.4213 57.6490   2
  -1  -1 -47 10.2415 47.4675   2
   1   1 -47 31.2594 44.4146   2
   1   1 -46 129.197 66.0060   2
  -1  -1 -46-8.52799 59.7740   2
  -1  -1 -45 135.164 52.3599   2
   1   1 -45 120.672 62.1767   2
   1   1 -44-43.0683 71.8967   2
  -1  -1 -44-32.7091 57.8396   2
   1   1 -43 594.792 141.172   2
  -1  -1 -43 512.454 131.844   2
   1   1 -42 1187.06 204.423   2
  -1  -1 -42 990.357 186.394   2
  -1  -1 -41 354.482 121.497   2
   1   1 -41 261.253 116.671   2
  -1  -1 -40 264.723 109.174   2
   1   1 -40 145.004 79.1673   2
   1   1 -39 486.558 142.730   2
  -1  -1 -39 439.504 150.996   2
   1   1 -38 724.191 169.957   2
  -1  -1 -38 739.717 181.381   2
  -1  -1 -37 597.425 159.776   2
   1   1 -37 460.169 130.423   2
  -1  -1 -36 1465.03 242.926   2
   1   1 -36 1716.79 267.288   2
  -1  -1 -35-1.81347 72.4228   2
   1   1 -35 133.489 81.3763   2
  -1  -1 -34 1193.61 222.203   2
   1   1 -34 1392.37 247.500   2
   1   1 -33 1047.05 212.520   2
   1   1 -32 378.585 128.560   2
   1   1 -31 1751.79 270.042   2
   1   1 -30 1634.42 247.276   2
   1   1 -29 1680.63 251.035   2
  -1   1  28 166.708 101.660   9
   1  -1  28 139.381 128.176   9
  -1   1  27 609.081 176.446   9
   1  -1  27 790.151 232.508   9
   1  -1  26 1087.15 268.870   9
  -1   1  26 909.017 245.476   9
  -1   1  25 1292.23 267.140   9
   1  -1  25 1220.09 266.353   9
   1  -1  24 4133.35 482.813   9
  -1   1  24 4023.02 473.405   9
   1  -1  23 7317.18 653.333   9
  -1   1  23 7930.37 676.711   9
   1  -1  22 12725.2 914.039   9
  -1   1  22 14876.4 956.416   9
   1  -1  21 600.738 155.041   9
  -1   1  21 628.680 174.519   9
   1  -1  20 1498.33 260.596   9
  -1   1  20 1264.06 236.738   9
   1  -1  19 2503.01 316.002   9
  -1   1  19 2286.08 303.394   9
   1  -1  18 3240.78 354.973   9
   1  -1  17 132179. 5272.95   9
   1  -1  16 28103.7 1381.66   9
   1  -1  15 20029.4 1046.55   9
   1  -1  14 17228.3 932.310   9
   1  -1  13 35538.1 1600.12   9
   1  -1  12 35632.8 1584.96   9
   1  -1  11 6344.83 430.266   9
   1  -1  10 14688.1 756.221   9
   1  -1   9 3411.83 276.974   9
   1  -1   8 27827.9 1224.84   9
   1  -1   7 12369.2 624.233   9
   1  -1   6 70903.7 2780.41   9
   1  -1   5 27423.5 1171.34   9
   1  -1   4 502437. 18416.3  10
   1  -1   4 493308. 18463.0   9
   1  -1   3 999999. 36856.3   9
   1  -1   2 238840. 8835.78   9
   1  -1   2 219515. 8780.58  10
   1   1  -2 238371. 8779.82   1
   1  -1   1 15248.8 678.607  10
   1  -1   1 17710.4 729.651   9
  -1   1   1 16824.0 676.918   1
   1   1  -1 16948.6 672.977   1
  -1   1   0 2601.11 154.237   1
   1   1   0 2750.61 152.729   1
   1   1   0 2862.14 194.030   9
   1  -1   0 2540.70 189.286   9
   1   1   1 16121.7 710.502   9
  -1   1  -1 16053.8 664.163   1
   1   1   1 16651.1 664.278   1
   1   1   2 236967. 8758.62   9
  -1   1  -2 217437. 8700.58   1
   1   1   4 558183. 20648.8   9
   1   1   5 27875.4 1186.07   9
   1   1   6 69953.3 2746.68   9
   1   1   7 11308.5 585.470   9
   1   1   8 28490.3 1249.34   9
   1   1   9 3850.00 296.811   9
   1   1  10 15818.0 799.808   9
   1   1  11 6462.19 439.518   9
   1   1  12 34343.7 1542.29   9
   1   1  13 37229.9 1662.68   9
   1   1  14 15790.7 864.060   9
   1   1  15 21543.1 1108.37   9
   1   1  16 28182.0 1381.27   9
   1   1  17 131907. 5261.32   9
   1   1  18 3082.00 343.051   9
  -1  -1  19 2576.17 328.405   9
   1   1  19 2838.18 343.610   9
   1   1  20 1434.57 247.514   9
  -1  -1  20 1314.32 235.647   9
   1   1  21 523.746 163.243   9
  -1  -1  21 817.078 197.318   9
   1   1  22 12494.7 906.784   9
  -1  -1  22 15741.9 983.328   9
  -1  -1  23 7104.93 641.432   9
   1   1  23 7306.50 647.305   9
   1   1  24 4444.67 506.330   9
  -1  -1  24 4585.85 510.023   9
   1   1  25 1750.55 316.778   9
  -1  -1  25 1176.47 262.239   9
  -1  -1  26 1172.61 258.833   9
   1   1  26 1180.73 273.276   9
   1   1  27 1146.63 273.515   9
  -1  -1  27 923.979 238.126   9
  -1  -1  28 87.4685 100.398   9
   1   1  28-4.68438 97.1541   9
  -1   1 -29 1477.80 220.592   2
  -1   1 -30 1083.72 204.808   2
  -1   1 -31 2073.57 285.480   2
  -1   1 -32 243.395 117.052   2
  -1   1 -33 983.775 199.582   2
  -1   1 -34 1376.13 239.388   2
   1  -1 -34 1388.57 239.001   2
   1  -1 -35 83.1354 81.8959   2
  -1   1 -35 27.6750 62.9305   2
   1  -1 -36 1761.14 272.891   2
  -1   1 -36 1626.47 257.119   2
   1  -1 -37 541.993 149.951   2
  -1   1 -37 401.637 121.009   2
   1  -1 -38 571.604 159.225   2
  -1   1 -38 721.500 173.233   2
  -1   1 -39 512.972 143.402   2
   1  -1 -39 389.244 123.250   2
  -1   1 -40 175.313 83.7128   2
   1  -1 -40 264.179 110.962   2
  -1   1 -41 271.316 113.179   2
   1  -1 -41 517.834 141.998   2
  -1   1 -42 1111.87 196.448   2
   1  -1 -42 969.752 189.436   2
   1  -1 -43 439.177 117.468   2
  -1   1 -43 514.567 126.804   2
   1  -1 -44-16.9070 77.5274   2
  -1   1 -44 54.9551 81.1966   2
   1  -1 -45 62.8722 59.1112   2
  -1   1 -45 113.144 72.7564   2
   1  -1 -46 7.34426 56.7319   2
  -1   1 -46 76.6091 48.8346   2
  -1   1 -47 58.9921 46.9335   2
   1  -1 -47 71.5811 55.3878   2
   1   2 -47 16.9137 51.8790   2
   1  -2  47 65.5828 32.7584   5
  -1  -2 -47 40.9926 50.3159   2
  -1  -2 -46 197.076 72.9389   2
   1  -2  46 49.9790 34.8510   5
   1   2 -46 86.9215 64.9613   2
  -1  -2 -45 44.7373 58.9504   2
   1   2 -45 157.269 80.3203   2
   1   2 -44 312.507 102.554   2
  -1  -2 -44 126.903 54.4382   2
  -1  -2 -43 167.492 94.7497   2
   1   2 -43 156.402 68.0781   2
  -1  -2 -42-7.43985 77.0409   2
   1   2 -42 164.198 92.0453   2
  -1  -2 -41 99.4033 69.0175   2
   1   2 -41 117.273 89.7273   2
   1   2 -40 128.372 81.5394   2
  -1  -2 -40 323.868 113.207   2
  -1  -2 -39 782.687 172.899   2
   1   2 -39 752.126 156.183   2
  -1  -2 -38 342.972 108.543   2
   1   2 -38 353.697 130.093   2
   1   2 -37 305.243 116.014   2
  -1  -2 -37 343.652 123.162   2
  -1  -2 -36 2568.10 330.956   2
   1   2 -36 1801.62 274.430   2
   1   2 -35 3744.45 402.013   2
   1   2 -34 85.8541 117.123   2
   1   2 -33 106.318 72.6037   2
   1   2 -32 1936.91 279.339   2
   1   2 -31 1128.56 213.413   2
   1   2 -30 1694.52 261.988   2
   1   2 -29 1712.96 253.498   2
   1   2 -29 1553.30 210.102   8
  -1   2  28 4010.96 518.578   9
   1  -2  28 4169.16 546.035   9
  -1   2  27 1579.07 315.758   9
   1  -2  27 1778.29 334.140   9
  -1   2  26 416.024 185.783   9
   1  -2  26 355.105 147.853   9
  -1   2  25 23650.8 1418.55   9
   1  -2  25 23033.3 1410.03   9
  -1   2  24 2163.96 336.747   9
   1  -2  24 1843.49 323.760   9
  -1   2  23 6974.06 628.488   9
   1  -2  23 7025.46 641.161   9
  -1   2  22 14641.5 979.830   9
   1  -2  22 14861.8 987.639   9
   1  -2  21 176.203 84.3810   9
  -1   2  21 270.735 117.275   9
   1  -2  20 1412.46 250.502   9
  -1   2  20 1154.59 225.920   9
  -1   2  19 3539.42 390.894   9
   1  -2  19 3623.68 396.403   9
   1  -2  18 22090.3 1181.93   9
  -1   2  18 20983.6 1164.37   9
   1  -2  17 29226.4 1451.32   9
   1  -2  16 7055.39 534.465   9
   1  -2  15 12598.3 758.062   9
   1  -2  14 8095.73 548.916   9
   1  -2  13 7622.13 519.757   9
   1  -2  12 12347.7 699.433   9
   1  -2  11 7612.24 489.142   9
   1  -2  10 21664.1 1030.14   9
   1  -2   9 2754.29 245.873   9
   1  -2   8 45194.6 1876.77   9
   1  -2   7 83578.0 3267.01   9
   1  -2   6 62494.1 2478.77   9
   1  -2   5 130863. 4975.35   9
   1  -2   4 180759. 6807.72   9
   1   2  -4 181451. 6808.12   1
   1  -2   3 27149.5 1188.96   9
   1   2  -3 30995.5 1214.06   1
   1  -2   2 90828.1 3497.04   9
   1   2  -2 97783.7 3510.46   1
  -1   2   2 90508.6 3507.60   1
   1  -2   2 90493.3 3409.60  10
   1   2  -1 141785. 5045.92  10
   1   2  -1 134113. 4987.86   1
   1  -2   1 129442. 4890.36  10
   1  -2   1 131922. 4974.78   9
  -1   2   1 132862. 4991.00   1
   1   2   0 35333.8 1387.95   1
  -1   2   0 35782.8 1395.87   1
   1   2   0 37230.5 1425.24  10
   1  -2   0 32286.7 1297.03  10
   1   2   1 136843. 5162.90   9
   1   2   1 145788. 5178.28   1
  -1   2  -1 130749. 5173.01   1
   1   2   1 135417. 5204.34  10
   1   2   2 98499.2 3763.54  10
   1   2   2 101044. 3720.69   9
  -1   2  -2 90545.5 3722.67   1
   1   2   2 101375. 3735.02   1
   1   2   3 26664.0 1133.19   9
  -1   2  -3 27740.6 1147.13   1
  -1   2  -4 173539. 6959.36   1
   1   2   4 196947. 6964.10   9
   1   2   5 131218. 4988.20   9
   1   2   6 68241.5 2690.32   9
   1   2   7 74100.9 2916.86   9
   1   2   8 44049.3 1829.47   9
   1   2   9 2322.32 222.841   9
   1   2  10 24527.1 1136.23   9
   1   2  11 8698.56 534.161   9
   1   2  12 11603.7 672.491   9
   1   2  13 7823.98 526.989   9
   1   2  14 8204.45 553.873   9
   1   2  15 12730.0 767.121   9
   1   2  16 6346.11 497.124   9
   1   2  17 25576.1 1310.25   9
   1   2  18 21216.3 1189.30   9
  -1  -2  18 23683.9 1232.58   9
  -1  -2  19 3635.27 398.751   9
   1   2  19 3345.59 374.779   9
   1   2  20 1366.03 241.258   9
  -1  -2  20 1207.26 234.135   9
  -1  -2  21 228.033 105.767   9
   1   2  21 317.391 138.154   9
   1   2  22 15667.3 1017.69   9
  -1  -2  22 15450.3 1016.35   9
  -1  -2  23 6684.45 626.063   9
   1   2  23 7292.99 644.429   9
  -1  -2  24 1975.88 321.621   9
   1   2  24 1866.45 324.763   9
   1   2  25 23443.9 1407.55   9
  -1  -2  25 22502.4 1389.18   9
   1   2  26 540.093 181.337   9
  -1  -2  26 510.442 180.630   9
  -1  -2  27 1985.22 355.708   9
   1   2  27 1391.48 289.054   9
  -1  -2  28 4042.72 530.122   9
   1   2  28 4390.06 550.266   9
  -1   2 -29 2199.97 286.634   2
  -1   2 -30 1338.48 224.194   2
  -1   2 -31 1020.78 188.006   2
  -1   2 -32 2148.10 292.567   2
  -1   2 -33 55.1032 88.2641   2
  -1   2 -34 50.7114 64.8197   2
  -1   2 -35 4274.73 427.113   2
  -1   2 -36 1905.42 282.680   2
   1  -2 -36 2223.23 309.305   2
  -1   2 -37 330.640 129.318   2
   1  -2 -37 357.900 114.940   2
  -1   2 -38 254.174 114.371   2
   1  -2 -38 341.696 134.941   2
  -1   2 -39 874.740 190.305   2
   1  -2 -39 842.321 181.625   2
   1  -2 -40 129.678 88.7171   2
  -1   2 -40 273.958 115.927   2
   1  -2 -41 28.5285 56.7587   2
  -1   2 -41-54.7627 60.4874   2
   1  -2 -42 44.5713 63.4131   2
  -1   2 -42-43.3440 78.3819   2
   1  -2 -43 133.177 79.2050   2
  -1   2 -43 203.075 82.7100   2
  -1   2 -44 68.3631 67.1406   2
   1  -2 -44 227.896 105.491   2
   1  -2 -45 90.0303 55.5661   2
  -1   2 -45-46.9349 67.2727   2
  -1   2 -46 54.4895 46.5302   2
   1  -2 -46 96.0098 60.2490   2
  -1   2 -47-18.4851 43.4691   2
   1  -2 -47 33.4249 48.8280   2
   1  -3  46 192.116 67.8629   5
   1   3 -46 245.480 85.2620   2
  -1  -3 -46 84.9436 51.2301   2
   1  -3  45 110.862 57.6888   5
   1   3 -45 71.0386 55.3067   2
  -1  -3 -45-22.4525 52.6445   2
  -1  -3 -44 154.762 76.0754   2
   1   3 -44 109.257 67.4994   2
   1  -3  44 92.6308 50.4752   5
   1   3 -43 68.1282 63.0928   2
  -1  -3 -43 68.4828 62.4575   2
   1   3 -42 46.1714 54.7946   2
  -1  -3 -42-14.4467 54.8314   2
   1   3 -41 265.561 102.522   2
  -1  -3 -41 568.028 145.758   2
   1   3 -40 79.1721 70.2051   2
  -1  -3 -40 18.5399 73.3106   2
  -1  -3 -39 944.994 191.563   2
   1   3 -39 1146.64 205.842   2
  -1  -3 -38 173.332 93.1657   2
   1   3 -38 115.688 77.4135   2
   1   3 -37 49.2341 82.0218   2
   1   3 -36 205.852 130.876   2
   1   3 -35 2522.57 325.131   2
   1   3 -34 306.839 123.014   2
   1   3 -33 1103.59 220.479   2
   1   3 -32 1271.03 235.629   2
   1   3 -31 688.427 176.056   2
   1   3 -30 11937.8 783.245   2
   1   3 -29 1586.30 241.735   2
   1   3 -28 6844.86 543.356   2
   1  -3  27 5128.07 595.333   9
  -1   3  27 4859.83 570.604   9
   1  -3  26 6961.45 698.987   9
  -1   3  26 7526.06 705.417   9
  -1   3  25 288.548 114.708   9
   1  -3  25 390.655 190.297   9
  -1   3  24 5879.65 590.018   9
   1  -3  24 5250.68 566.078   9
   1  -3  23 3007.61 404.174   9
  -1   3  23 2949.26 398.520   9
  -1   3  22 395.018 140.551   9
   1  -3  22 372.688 116.654   9
  -1   3  21 1940.31 302.318   9
   1  -3  21 2068.75 308.858   9
  -1   3  20 4001.46 424.779   9
   1  -3  20 4111.96 433.526   9
   1  -3  19 3460.82 389.236   9
  -1   3  19 3983.02 416.609   9
   1  -3  18 12379.7 810.406   9
  -1   3  18 13035.8 821.729   9
  -1   3  17 2022.45 274.859   9
   1  -3  17 1943.48 268.602   9
  -1   3  16 10079.9 682.311   9
   1  -3  16 11117.6 710.249   9
   1  -3  15 25487.3 1273.74   9
   1  -3  14 13280.0 776.969   9
   1  -3  13 7847.28 532.659   9
   1  -3  12 8883.42 559.647   9
   1  -3  11 7049.52 468.277   9
   1  -3  10 1337.88 172.472   9
   1  -3   9 10869.7 595.950   9
   1  -3   8 20448.3 948.545   9
   1   3  -8 19810.5 973.687   1
   1   3  -7 25596.5 1165.90   1
   1  -3   7 24834.3 1114.46   9
   1  -3   6 25633.3 1156.59   9
   1   3  -6 28055.5 1219.65   1
   1  -3   5 4530.25 292.992   9
   1   3  -5 4326.93 324.689   1
   1  -3   4 12373.7 600.227   9
   1   3  -4 13456.7 670.697   1
   1  -3   3 61186.6 2453.37   9
   1   3  -3 61926.9 2527.24   1
  -1   3   3 61263.7 2531.90   1
   1  -3   2 27918.1 1207.71   9
   1   3  -2 30785.1 1301.70   1
   1   3  -2 30095.4 1283.51  10
  -1   3   2 31323.1 1304.01   1
   1   3  -1 31656.2 1282.39   1
   1   3  -1 29358.2 1260.79  10
   1   3   0 12560.5 650.672   1
  -1   3   0 12191.1 647.713   1
   1   3   0 12641.1 643.108  10
  -1   3  -1 26562.7 1211.16   1
   1   3   1 28657.0 1207.56  10
   1   3   1 27463.0 1208.48   1
   1   3   2 32219.4 1339.96  10
   1   3   2 28684.1 1243.86   9
   1   3   2 32015.1 1332.49   1
  -1   3  -2 31881.8 1343.78   1
  -1   3  -3 61210.2 2536.85   1
   1   3   3 63491.4 2535.10  10
   1   3   3 63495.1 2464.22   9
   1   3   3 65688.3 2551.67   1
  -1   3  -4 13593.0 691.456   1
   1   3   4 14691.7 701.433  10
   1   3   4 12580.7 619.122   9
   1   3   5 4634.78 344.237  10
  -1   3  -5 4783.56 348.242   1
   1   3   5 4943.30 309.991   9
   1   3   6 29164.7 1272.98  10
  -1   3  -6 27089.0 1258.98   1
   1   3   6 27639.9 1201.21   9
   1   3   7 25207.6 1135.32   9
   1   3   7 26722.2 1214.29  10
  -1   3  -7 25768.8 1192.86   1
   1   3   8 20939.9 993.847   9
  -1   3  -8 22722.5 1059.49   1
   1   3   9 10660.9 587.609   9
   1   3  10 1060.67 152.013   9
   1   3  11 7299.30 480.434   9
   1   3  12 8801.72 558.748   9
   1   3  13 8793.95 573.135   9
   1   3  14 15203.5 852.528   9
   1   3  15 22408.8 1155.17   9
  -1  -3  16 11411.6 719.403   9
   1   3  16 10342.7 695.415   9
   1   3  17 1829.59 259.074   9
  -1  -3  17 1873.26 261.654   9
  -1  -3  18 12211.5 817.162   9
   1   3  18 13854.5 851.017   9
   1   3  19 3934.32 411.106   9
  -1  -3  19 3563.06 393.729   9
  -1  -3  20 3745.72 422.201   9
   1   3  20 4182.19 442.110   9
  -1  -3  21 2448.07 343.860   9
   1   3  21 1948.62 307.782   9
   1   3  22 264.172 128.678   9
  -1  -3  22 461.569 154.493   9
   1   3  23 2669.44 380.113   9
  -1  -3  23 2899.06 391.647   9
  -1  -3  24 5042.51 557.387   9
   1   3  24 6334.15 610.242   9
   1   3  25 152.248 107.155   9
  -1  -3  25 444.013 196.287   9
  -1  -3  26 7462.74 715.759   9
   1   3  26 7668.08 725.153   9
  -1  -3  27 4821.47 568.518   9
   1   3  27 4066.79 518.239   9
  -1   3 -28 7286.57 559.756   2
  -1   3 -29 1999.86 278.196   2
  -1   3 -30 13150.0 835.217   2
  -1   3 -31 240.216 105.857   2
  -1   3 -32 1209.14 226.359   2
  -1   3 -33 1159.49 224.578   2
  -1   3 -34 415.622 141.700   2
  -1   3 -35 2401.90 318.795   2
  -1   3 -36 128.346 83.8367   2
  -1   3 -37-100.759 100.351   2
   1  -3 -38 73.2217 78.2741   2
  -1   3 -38 298.881 123.873   2
   1  -3 -39 1102.28 210.251   2
  -1   3 -39 812.637 172.052   2
  -1   3 -40 13.5728 76.1402   2
   1  -3 -40 39.3820 67.2469   2
   1  -3 -41 396.849 122.849   2
  -1   3 -41 284.868 102.314   2
   1  -3 -42-3.12059 54.7381   2
  -1   3 -42 25.2852 56.1597   2
  -1   3 -43 152.987 77.4611   2
   1  -3 -43-55.8621 73.1213   2
  -1   3 -44 295.522 91.3581   2
   1  -3 -44 163.396 77.7314   2
  -1   3 -45-89.6768 71.2804   2
   1  -3 -45 99.8214 70.0423   2
  -1   3 -46 0.84343 39.2671   2
   1  -3 -46 144.610 77.4693   2
  -1  -4 -45 26.2100 42.4597   2
   1   4 -45 47.3551 54.3289   2
   1  -4  45 86.1695 48.9294   5
  -1  -4 -44 139.755 68.6706   2
   1  -4  44 127.875 60.2619   5
   1   4 -44 173.817 78.6197   2
  -1  -4 -43-52.2347 63.6170   2
   1   4 -43 32.2292 53.5939   2
   1  -4  43-8.53379 47.1141   5
   1   4 -42 240.851 89.2025   2
  -1  -4 -42 138.865 61.3570   2
   1  -4  42 163.734 75.2669   5
  -1  -4 -41 23.9523 57.8057   2
   1  -4  41 28.6669 92.1594   5
   1   4 -41-9.77828 54.5991   2
  -1  -4 -40 299.618 114.769   2
   1   4 -40 173.941 82.0426   2
   1   4 -39 391.728 124.009   2
   1   4 -38 51.3176 66.2275   2
   1   4 -37 838.240 176.434   2
   1   4 -36 2878.39 346.099   2
   1   4 -35 306.692 104.082   2
   1   4 -34 2962.82 362.340   2
   1   4 -33 596.921 152.448   2
   1   4 -32 1210.98 250.458   2
   1   4 -31 1723.20 264.909   2
   1   4 -30 2349.24 314.752   2
   1   4 -29 16188.7 967.041   2
   1   4 -28 2796.72 336.928   2
   1   4 -27 4546.68 427.663   2
  -1   4  26 1235.63 238.629   9
   1   4 -26 1520.71 243.257   2
  -1   4  25 5277.05 572.641   9
  -1   4  24 8032.35 702.524   9
  -1   4  23 11482.8 861.477   9
  -1   4  22 1614.47 284.788   9
   1  -4  22 2054.28 321.102   9
   1  -4  21 241.015 65.6307   9
  -1   4  21 288.389 102.115   9
   1  -4  20 94.9098 95.0059   9
  -1   4  20 203.285 108.983   9
  -1   4  19 878.477 185.438   9
   1  -4  19 859.502 203.600   9
  -1   4  18 5657.62 501.381   9
   1  -4  18 6538.86 538.691   9
   1  -4  17 11591.6 771.623   9
  -1   4  17 12567.3 787.333   9
   1  -4  16 4401.04 403.837   9
  -1   4  16 4046.14 386.054   9
  -1   4  15 8034.55 578.831   9
   1  -4  15 9126.61 607.049   9
  -1   4  14 2264.68 265.157   9
   1  -4  14 2331.90 267.086   9
   1  -4  13 7780.91 537.704   9
   1   4 -13 8850.66 629.987   1
  -1   4  13 8095.92 540.167   9
   1  -4  12 5150.85 395.337   9
   1   4 -12 4658.54 426.657   1
   1  -4  11 18795.2 924.680   9
   1   4 -11 17072.4 981.718   1
   1   4 -10 37653.8 1764.60   1
   1  -4  10 39007.8 1668.48   9
   1   4  -9 72307.5 3001.32   1
   1  -4   9 71506.6 2875.30   9
   1   4  -8 22260.9 1099.45   1
   1  -4   8 20799.0 979.234   9
   1  -4   7 43747.1 1829.04   9
   1   4  -7 46682.3 1969.76   1
   1  -4   6 38194.5 1607.65   9
   1   4  -6 41456.4 1753.74   1
   1   4  -5 24465.2 1121.65  10
   1   4  -5 25022.7 1169.77   1
   1  -4   5 23544.2 1029.99   9
   1   4  -4 23920.3 1078.30  10
   1  -4   4 21952.1 968.255   9
  -1   4   4 23158.5 1122.43   1
   1   4  -4 24061.9 1119.48   1
   1   4  -3 20651.4 966.099  10
   1   4  -3 22576.0 1035.32   1
   1   4  -2 8093.82 482.932  10
   1   4  -2 7384.88 502.194   1
  -1   4   2 7982.75 511.599   1
   1   4  -1 27458.5 1278.44   1
   1   4  -1 27645.4 1230.98  10
  -1   4   1 27472.8 1279.27   1
   1   4   0 11179.0 623.660  10
   1   4   0 11669.5 669.913   1
  -1   4   0 11421.1 669.575   1
   1   4   1 25159.6 1158.19  10
  -1   4  -1 25440.3 1215.97   1
   1   4   1 26785.7 1209.05   1
   1   4   2 7865.32 481.470  10
  -1   4  -2 7752.91 512.432   1
   1   4   2 7599.77 503.073   1
  -1   4  -3 19814.5 998.856   1
   1   4   3 19827.3 956.319  10
   1   4   3 19939.9 990.109   1
   1   4   4 21393.6 944.331   9
  -1   4  -4 23007.4 1103.52   1
   1   4   4 24478.4 1114.72   1
   1   4   4 22660.6 1064.96  10
  -1   4  -5 25341.6 1193.87   1
   1   4   5 22817.2 1038.94   9
  -1   4  -6 39566.7 1798.63   1
   1   4   6 39375.1 1659.24   9
   1   4   7 40831.7 1730.18   9
  -1   4  -7 44821.9 1886.27   1
   1   4   8 19924.2 934.659   9
  -1   4  -8 20392.6 1050.20   1
   1   4   9 75728.0 3016.17   9
  -1   4  -9 75590.7 3149.07   1
  -1   4 -10 35918.3 1721.26   1
   1   4  10 37996.1 1619.02   9
  -1   4 -11 17770.5 992.732   1
   1   4  11 17721.5 902.250   9
  -1  -4  12 3531.08 327.934   9
  -1   4 -12 4526.51 417.458   1
   1   4  12 4825.39 369.557   9
   1   4  13 7605.46 521.059   9
  -1  -4  13 7167.00 509.735   9
  -1   4 -13 8153.94 596.601   1
  -1  -4  14 2834.29 296.056   9
   1   4  14 2539.06 281.816   9
   1   4  15 9098.66 618.592   9
  -1  -4  15 9078.17 611.188   9
  -1  -4  16 4350.30 397.791   9
   1   4  16 3788.27 382.294   9
  -1  -4  17 11835.8 762.600   9
   1   4  17 11400.5 759.134   9
   1   4  18 5712.05 503.287   9
  -1  -4  18 5522.50 492.743   9
   1   4  19 584.099 152.086   9
  -1  -4  19 962.124 206.842   9
   1   4  20 164.561 67.9828   9
  -1  -4  20-218.439 106.090   9
  -1  -4  21 224.179 85.4443   9
   1   4  21 255.522 82.0923   9
   1   4  22 1719.28 296.797   9
   1   4  23 10751.5 833.646   9
   1   4  24 8323.51 731.106   9
   1   4  25 5252.71 578.536   9
   1   4  26 1537.23 308.253   9
  -1   4 -26 1503.67 228.175   2
  -1   4 -27 4113.50 403.346   2
  -1   4 -28 2706.45 327.670   2
  -1   4 -29 15448.3 931.068   2
  -1   4 -30 2486.92 319.845   2
  -1   4 -31 1726.08 264.336   2
  -1   4 -32 1423.04 237.043   2
  -1   4 -33 634.970 176.128   2
  -1   4 -34 2533.86 325.533   2
  -1   4 -35 388.155 133.982   2
  -1   4 -36 2717.78 330.941   2
  -1   4 -37 841.901 188.777   2
  -1   4 -38-90.1530 110.797   2
  -1   4 -39 525.966 131.799   2
   1  -4 -40 339.129 119.940   2
  -1   4 -40 215.124 89.1164   2
  -1   4 -41-27.1502 50.1768   2
   1  -4 -41 46.9854 62.2549   2
   1  -4 -42 218.193 90.8315   2
  -1   4 -42 313.859 110.519   2
  -1   4 -43 59.5279 79.8093   2
   1  -4 -43-68.4914 81.3613   2
  -1   4 -44 250.922 100.706   2
   1  -4 -44 77.0791 61.8548   2
   1  -4 -45 32.8516 51.1289   2
  -1   4 -45 39.1125 50.3608   2
   1  -5  44-43.8368 58.4165   5
   1   5 -44-57.5622 57.8505   2
  -1  -5 -44 18.0899 43.7556   2
   1  -5  43 302.275 98.9764   5
  -1  -5 -43 288.567 85.1015   2
   1   5 -43 293.846 90.0733   2
  -1  -5 -42-77.1610 46.7697   2
   1   5 -42 59.8632 66.2388   2
   1  -5  42 2.43626 55.4434   5
   1  -5  41 59.2848 72.1349   5
  -1  -5 -41 73.6441 62.5767   2
   1   5 -41 92.7670 53.8289   2
   1  -5  40 145.585 81.1842   5
   1   5 -40-95.1148 89.1173   2
  -1  -5 -40 102.540 89.1641   2
   1  -5  39 83.9541 92.1334   5
   1   5 -39 176.085 97.6282   2
   1   5 -38 41.3895 58.0159   2
   1  -5  38 1.86821 60.8873   5
   1  -5  37 138.047 89.2912   5
   1   5 -37 38.2003 53.9154   2
   1  -5  36 277.121 108.512   5
   1   5 -36 101.382 84.0892   2
   1   5 -35 290.755 125.582   2
   1   5 -34 1015.73 204.435   2
   1   5 -33 4904.85 464.360   2
   1   5 -32 880.324 198.377   2
   1   5 -31 895.497 196.457   2
   1   5 -30 4524.81 444.775   2
   1   5 -29 6111.46 520.376   2
   1   5 -28 8833.82 653.162   2
   1   5 -27 4841.20 454.029   2
   1   5 -26 12850.0 822.110   2
   1   5 -25 3153.61 344.643   2
   1   5 -24 1158.67 217.449   2
   1   5 -23 4615.08 586.400   1
   1   5 -22 6875.20 700.722   1
   1   5 -21 415.052 171.228   1
   1   5 -20 411.789 159.596   1
   1   5 -19 1437.28 299.048   1
   1   5 -18 759.978 239.981   1
   1   5 -17 943.579 252.516   1
   1   5 -16 2458.17 352.858   1
   1   5 -15 4516.46 481.627   1
   1   5 -14 4035.86 455.462   1
   1   5 -13 18374.0 1105.81   1
   1   5 -12 13583.5 884.562   1
   1   5 -11 24939.1 1328.67   1
   1   5 -10 17476.1 1013.81   1
   1   5  -9 25054.9 1300.80   1
   1   5  -8 138762. 5483.55   1
   1   5  -8 136912. 5366.68  10
   1   5  -7 18518.4 942.237  10
   1   5  -7 18762.0 1044.60   1
   1   5  -6 122.579 52.6336  10
   1   5  -6 69.0573 73.0604   1
   1   5  -5 14217.0 771.629  10
   1   5  -5 14770.6 860.212   1
   1   5  -4 13891.4 772.782  10
  -1   5   4 14532.1 870.381   1
   1   5  -3 4367.71 346.260  10
   1   5  -3 4829.83 419.481   1
  -1   5   3 4605.16 412.394   1
   1   5  -2 14574.2 838.454   1
   1   5  -2 14507.8 751.376  10
  -1   5   2 12673.5 804.956   1
  -1   5   1 2180.07 272.173   1
   1   5  -1 2055.08 269.277   1
   1   5  -1 2086.04 221.019  10
  -1   5   0 6012.64 492.153   1
   1   5   0 6699.75 497.236   1
   1   5   0 6493.83 431.378  10
   1   5   1 2678.49 254.315  10
   1   5   1 2315.42 278.325   1
  -1   5  -1 2048.80 287.288   1
  -1   5  -2 13344.9 817.463   1
   1   5   2 14578.0 761.189  10
   1   5   2 13172.7 799.182   1
  -1   5  -3 4471.00 406.027   1
   1   5   3 4313.46 353.785  10
   1   5   3 4360.78 391.967   1
   1   5   4 15114.6 882.483   1
   1   5   4 16501.9 857.614  10
  -1   5  -4 15126.0 895.055   1
  -1   5  -5 13764.1 831.527   1
  -1   5  -6 48.5460 96.9880   1
  -1   5  -7 17518.3 998.336   1
  -1   5  -8 140909. 5606.41   1
  -1   5  -9 23819.1 1260.35   1
  -1   5 -10 16200.7 969.064   1
  -1   5 -11 23072.4 1258.46   1
  -1   5 -12 13839.8 904.985   1
  -1   5 -13 17496.3 1069.21   1
  -1   5 -14 3284.20 414.928   1
  -1   5 -15 5029.29 518.027   1
  -1   5 -16 2170.28 332.817   1
  -1   5 -17 940.513 232.988   1
  -1   5 -18 726.621 211.794   1
  -1   5 -19 1421.63 301.022   1
  -1   5 -20 499.547 203.703   1
  -1   5 -21 807.648 233.094   1
  -1   5 -22 7384.62 734.657   1
  -1   5 -23 4392.55 555.284   1
  -1   5 -24 1263.54 214.407   2
  -1   5 -25 3876.55 392.637   2
  -1   5 -26 14526.0 883.875   2
  -1   5 -27 3518.06 371.180   2
  -1   5 -28 7535.59 587.829   2
  -1   5 -29 6389.57 537.769   2
  -1   5 -30 4655.50 452.670   2
  -1   5 -31 523.395 158.927   2
  -1   5 -32 646.082 160.883   2
  -1   5 -33 5073.21 474.233   2
  -1   5 -34 908.123 192.810   2
  -1   5 -35 239.525 101.134   2
  -1   5 -36 217.633 102.258   2
  -1   5 -37-61.1064 85.2520   2
  -1   5 -38-83.9299 89.6387   2
  -1   5 -39 215.413 102.817   2
   1  -5 -40 35.1396 65.0274   2
  -1   5 -40-60.9214 80.3842   2
  -1   5 -41 111.712 70.3948   2
   1  -5 -41-76.9793 67.4440   2
   1  -5 -42 34.5183 63.8215   2
  -1   5 -42-33.0923 52.8051   2
  -1   5 -43 131.395 48.1264   2
   1  -5 -43 126.994 76.8811   2
  -1   5 -44 50.4741 41.9497   2
   1  -5 -44-9.61895 55.9454   2
   1   6 -43-1.45589 41.5052   2
  -1  -6 -43 25.9606 52.5597   2
   1   6 -42 44.6640 42.1768   2
  -1  -6 -42 52.1256 54.2730   2
   1  -6  42 102.217 37.0743   5
   1  -6  41-18.4028 57.6436   5
   1   6 -41 59.0308 49.9759   2
  -1  -6 -41-37.0570 45.0370   2
   1   6 -40 75.8910 58.2050   2
   1  -6  40 8.68243 52.3128   5
   1   6 -39 325.940 117.167   2
   1  -6  39 62.7166 63.1232   5
   1  -6  38 49.9040 57.0616   5
   1   6 -38-56.5156 66.4327   2
   1  -6  37 174.438 70.2591   5
   1   6 -37 499.759 138.045   2
   1  -6  36 167.761 73.8882   5
   1   6 -36 146.632 72.9024   2
   1  -6  35 124.285 80.6126   5
   1   6 -35 241.271 103.801   2
   1  -6  34 329.593 117.837   5
   1   6 -34 696.995 159.399   2
   1  -6  33 4343.43 413.950   5
   1   6 -33 4172.14 425.696   2
   1  -6  32 3563.71 372.517   5
   1   6 -32 3170.64 367.128   2
   1  -6  31 1660.33 256.040   5
   1   6 -31 1888.00 281.526   2
   1  -6  30 1025.52 191.264   5
   1   6 -30 1008.80 196.054   2
   1  -6  29 248.104 91.6062   5
   1   6 -29 157.453 102.647   2
   1  -6  28 1177.49 206.447   5
   1   6 -28 994.074 196.335   2
   1  -6  27 6691.61 544.809   5
   1   6 -27 7269.17 575.677   2
   1  -6  26 2368.34 299.524   5
   1   6 -26 3245.27 361.548   2
   1   6 -25 13230.9 813.045   2
   1  -6  25 10948.1 739.296   5
   1  -6  24 1348.17 223.978   5
   1   6 -24 1287.38 209.601   2
   1   6 -23 3764.09 388.247   2
   1  -6  23 4375.73 398.327   5
   1  -6  22 4286.73 393.062   5
   1   6 -22 4200.71 405.802   2
   1   6 -21 821.100 172.524   2
   1   6 -20 4295.17 556.481   1
   1   6 -19 333.509 189.734   1
   1   6 -18 466.494 161.757   1
   1   6 -17 915.999 236.894   1
   1   6 -16 797.597 236.631   1
   1   6 -15 1094.18 267.583   1
   1   6 -14 9013.77 750.849   1
   1   6 -13 6463.26 612.447   1
   1   6 -12 5353.76 545.028   1
   1   6 -11 5402.25 533.840   1
   1   6 -10 9121.27 722.148   1
   1   6  -9 14236.6 947.584   1
   1   6  -8 9757.33 745.642   1
   1   6  -7 17421.2 1069.53   1
   1   6  -6 1623.94 270.873   1
   1   6  -5 41303.6 1979.76   1
   1   6  -4 1360.70 246.761   1
   1   6  -3 3334.83 387.249   1
  -1   6   3 3297.87 390.443   1
  -1   6   2 275.726 119.859   1
   1   6  -2 281.686 123.543   1
  -1   6   1 13280.7 854.749   1
   1   6  -1 12972.3 853.713   1
   1   6   0 121.719 124.966   1
  -1   6   0 286.207 183.546   1
  -1   6  -1 12827.6 852.536   1
   1   6   1 13059.5 850.398   1
   1   6   2 203.035 97.1821   1
  -1   6  -2 155.063 101.781   1
   1   6   3 3864.86 414.872   1
  -1   6  -3 3544.42 405.088   1
  -1   6  -4 1463.15 264.718   1
  -1   6  -5 42138.9 2022.08   1
  -1   6  -6 1368.82 248.663   1
  -1   6  -7 16399.4 1031.98   1
  -1   6  -8 9439.10 732.434   1
  -1   6  -9 15676.0 1014.96   1
  -1   6 -10 8608.76 697.503   1
  -1   6 -11 4422.64 481.081   1
  -1   6 -12 4671.74 511.360   1
  -1   6 -13 7082.78 644.151   1
  -1   6 -14 9048.77 755.331   1
  -1   6 -15 1207.16 260.679   1
  -1   6 -16 454.338 182.379   1
  -1   6 -17 926.067 248.741   1
  -1   6 -18 284.250 149.347   1
  -1   6 -19 209.882 175.508   1
  -1   6 -20 4176.57 553.245   1
  -1   6 -21 1125.34 198.493   2
  -1   6 -22 4230.01 401.820   2
  -1   6 -23 4363.11 419.562   2
  -1   6 -24 1558.78 249.178   2
  -1   6 -25 11978.2 783.098   2
  -1   6 -26 2433.98 305.760   2
  -1   6 -27 6522.03 542.539   2
  -1   6 -28 954.466 190.918   2
  -1   6 -29 195.163 98.9878   2
  -1   6 -30 1118.19 215.936   2
  -1   6 -31 1596.70 258.882   2
  -1   6 -32 3982.91 412.269   2
  -1   6 -33 3697.80 389.990   2
  -1   6 -34 276.021 109.909   2
  -1   6 -35 261.970 110.539   2
  -1   6 -36 304.737 114.373   2
  -1   6 -37 205.060 92.6071   2
  -1   6 -38-49.6159 83.3859   2
  -1   6 -39 30.9118 69.8999   2
  -1   6 -40 48.0216 57.0102   2
   1  -6 -41 31.3410 60.5884   2
  -1   6 -41-21.4658 65.7688   2
  -1   6 -42 45.9770 52.6632   2
   1  -6 -42 40.7314 51.7318   2
  -1   6 -43 86.2584 54.0137   2
   1  -6 -43 28.8149 51.2794   2
  -1  -7 -41 53.7829 44.6004   2
   1   7 -41 123.181 72.5133   2
   1   7 -40 104.381 54.5989   2
   1   7 -39 135.714 65.3123   2
   1  -7  38 430.136 99.5465   5
   1   7 -38 518.345 120.691   2
   1   7 -37-19.8009 66.0147   2
   1  -7  37-40.1430 66.0164   5
   1   7 -36 370.813 129.114   2
   1  -7  36 312.369 97.1975   5
   1   7 -35 259.585 94.0133   2
   1  -7  35 229.928 85.3605   5
   1   7 -34-17.4191 74.6971   2
   1  -7  34-93.7871 73.0393   5
   1   7 -33 1886.90 267.818   2
   1  -7  33 2037.31 259.410   5
   1   7 -32 1326.42 230.511   2
   1  -7  32 1221.51 210.725   5
   1   7 -31 243.552 112.962   2
   1  -7  31 462.215 114.171   5
   1   7 -30 133.834 92.4817   2
   1  -7  30 213.475 107.722   5
   1   7 -29 173.682 89.1066   2
   1  -7  29 97.2657 58.7402   5
   1   7 -28 3635.34 397.965   2
   1  -7  28 4032.62 391.556   5
   1  -7  27 1697.24 251.504   5
   1   7 -27 2089.91 290.620   2
   1   7 -26 1669.61 265.075   2
   1  -7  26 1780.60 252.660   5
   1  -7  25 8047.80 590.659   5
   1   7 -25 7910.92 621.422   2
   1   7 -24 3469.59 381.799   2
   1  -7  24 3506.07 361.384   5
   1   7 -23 3888.95 403.273   2
   1   7 -22 219.361 105.203   2
   1   7 -21 6289.28 522.025   2
   1   7 -20 269.583 90.3969   2
   1   7 -19 512.783 152.700   2
   1   7 -18 815.991 177.485   2
   1   7 -17 361.515 93.2793   2
   1   7 -17 353.893 185.018   1
   1   7 -16 539.165 229.875   1
   1   7 -15 4479.29 549.530   1
   1   7 -14 3873.89 507.851   1
   1   7 -13 4593.93 549.255   1
   1   7 -12 1781.44 347.862   1
   1   7 -11 3822.40 487.746   1
   1   7 -10 2402.34 383.818   1
   1   7  -9 1596.16 306.733   1
   1   7  -8 2849.48 404.285   1
   1   7  -7 13094.7 943.276   1
   1   7  -6 3150.77 416.355   1
   1   7  -5 1572.14 282.067   1
   1   7  -4 12889.6 918.791   1
   1   7  -3 2747.56 382.504   1
   1   7  -2 1475.38 286.656   1
  -1   7   2 1903.28 323.409   1
  -1   7   1 3962.16 457.147   1
   1   7  -1 3786.81 444.842   1
   1   7   0 3634.46 437.865   1
  -1   7   0 4354.25 476.906   1
  -1   7  -1 3487.60 435.144   1
   1   7   1 3877.31 451.482   1
  -1   7  -2 1544.31 288.350   1
   1   7   2 2008.65 332.553   1
  -1   7  -3 2854.10 406.744   1
  -1   7  -4 11926.0 885.264   1
  -1   7  -5 1686.82 301.659   1
  -1   7  -6 3639.78 459.579   1
  -1   7  -7 12264.6 912.996   1
  -1   7  -8 2981.44 424.325   1
  -1   7  -9 1893.52 323.913   1
  -1   7 -10 1699.06 318.502   1
  -1   7 -11 3408.51 464.564   1
  -1   7 -12 1177.57 283.039   1
  -1   7 -13 4050.85 519.903   1
  -1   7 -14 3037.83 435.345   1
  -1   7 -15 4649.89 562.385   1
  -1   7 -16 846.498 243.099   1
  -1   7 -17 132.708 134.105   1
  -1   7 -17 309.072 91.2308   2
  -1   7 -18 730.667 161.695   2
  -1   7 -19 114.805 67.8625   2
  -1   7 -20-28.7066 97.3560   2
  -1   7 -21 6980.46 554.081   2
  -1   7 -22 205.460 105.709   2
  -1   7 -23 3759.67 399.757   2
  -1   7 -24 3570.49 381.993   2
  -1   7 -25 7963.75 613.601   2
  -1   7 -26 1499.24 247.719   2
  -1   7 -27 2041.98 295.901   2
  -1   7 -28 3825.74 402.380   2
  -1   7 -29-15.6983 84.1158   2
  -1   7 -30 219.664 94.1587   2
  -1   7 -31 560.031 155.934   2
  -1   7 -32 1322.11 226.084   2
  -1   7 -33 1821.28 258.426   2
  -1   7 -34-30.6915 93.3867   2
  -1   7 -35 204.137 86.2671   2
  -1   7 -36 37.0376 64.4654   2
  -1   7 -37 70.7862 59.8876   2
  -1   7 -38 482.950 117.342   2
  -1   7 -39 53.8257 67.8381   2
  -1   7 -40 115.709 80.1768   2
  -1   7 -41 66.9429 48.2519   2
   1  -7 -41 93.7808 63.1225   2
   1   8 -39 15.1992 44.2389   2
   1   8 -38 35.0169 56.9879   2
   1   8 -37 107.270 60.0954   2
   1   8 -36 58.8505 55.8694   2
   1   8 -35-35.4297 75.9218   2
   1   8 -34-66.2979 66.1041   2
   1   8 -33 444.396 126.201   2
   1   8 -32 381.345 128.732   2
   1   8 -31 253.131 105.864   2
   1   8 -30 358.074 116.793   2
   1   8 -29 577.688 159.046   2
   1   8 -28 1855.15 268.429   2
   1   8 -27 790.286 175.314   2
   1   8 -26 1260.68 227.194   2
   1   8 -25 327.627 108.695   2
   1   8 -24 455.320 140.773   2
   1   8 -23 377.517 121.013   2
   1   8 -22 1673.48 258.858   2
   1   8 -21 1152.96 212.848   2
   1   8 -20 289.021 110.427   2
   1   8 -19 1330.34 234.716   2
   1   8 -18 215.491 105.632   2
   1   8 -17 833.368 162.562   2
   1   8 -16 692.994 160.013   2
   1   8 -15 1310.25 215.280   2
   1   8 -14 767.945 173.034   2
   1   8 -13 145.625 60.5283   2
   1   8 -12 1201.95 220.274   2
   1   8 -11 1599.20 238.532   2
   1   8 -11 1887.47 380.658   1
   1   8 -10 434.533 235.097   1
   1   8  -9 6450.78 683.946   1
   1   8  -8 2712.33 425.661   1
   1   8  -7 9882.05 864.184   1
   1   8  -6 8735.51 792.152   1
   1   8  -5 1973.78 356.176   1
   1   8  -4 5013.06 567.797   1
   1   8  -3 963.926 265.402   1
   1   8  -2 2303.38 386.835   1
   1   8  -1 1921.21 358.503   1
  -1   8   1 2012.36 360.660   1
  -1   8   0-5.65520 108.306   1
   1   8   0 43.4006 140.099   1
  -1   8  -1 1951.00 370.728   1
   1   8   1 1740.86 338.177   1
  -1   8  -2 3052.13 438.326   1
  -1   8  -3 887.058 261.211   1
  -1   8  -4 5223.22 579.126   1
  -1   8  -5 1739.86 338.800   1
  -1   8  -6 8528.65 792.436   1
  -1   8  -7 11361.2 937.716   1
  -1   8  -8 2135.51 377.986   1
  -1   8  -9 7139.38 741.276   1
  -1   8 -10 173.406 124.485   1
  -1   8 -11 1758.87 246.650   2
  -1   8 -11 2011.74 389.337   1
  -1   8 -12 1231.11 209.896   2
   1   8  12 1370.14 219.471   7
  -1   8 -13 342.052 115.583   2
  -1   8 -14 803.086 174.248   2
  -1   8 -15 1188.96 215.258   2
  -1   8 -16 923.704 189.417   2
  -1   8 -17 462.107 125.393   2
  -1   8 -18 177.261 85.1916   2
  -1   8 -19 966.181 197.555   2
  -1   8 -20 421.169 143.489   2
  -1   8 -21 1335.98 234.380   2
  -1   8 -22 1763.56 270.372   2
  -1   8 -23 305.192 138.395   2
  -1   8 -24 673.313 164.563   2
  -1   8 -25 368.965 147.535   2
  -1   8 -26 1256.65 224.481   2
  -1   8 -27 914.687 195.215   2
  -1   8 -28 2404.35 308.417   2
  -1   8 -29 522.212 145.413   2
  -1   8 -30 185.020 96.1009   2
  -1   8 -31 147.626 99.3560   2
  -1   8 -32 523.074 130.628   2
  -1   8 -33 370.398 120.623   2
  -1   8 -34 39.1968 53.9401   2
  -1   8 -35 87.0871 61.0813   2
  -1   8 -36 136.534 79.2963   2
  -1   8 -37 58.3170 67.1134   2
  -1   8 -38-107.512 67.2651   2
  -1   8 -39 48.2598 47.5414   2
   1   9 -36-7.27620 46.8694   2
   1   9 -35 50.0368 46.5987   2
   1   9 -34 118.157 73.4985   2
   1   9 -33 232.038 81.3117   2
   1   9 -32 105.591 70.7215   2
   1   9 -31 52.7347 66.9894   2
   1   9 -30 222.715 102.184   2
   1   9 -29 141.648 87.2051   2
   1   9 -28 260.489 108.667   2
   1   9 -27 2049.88 282.514   2
   1   9 -26 702.722 171.632   2
   1   9 -25 1787.20 268.593   2
   1   9 -24 344.943 133.511   2
   1   9 -23 733.958 186.929   2
   1   9 -22 2483.90 314.342   2
   1   9 -21 620.683 160.876   2
   1   9 -20 1353.28 234.450   2
   1   9 -19 2391.67 312.404   2
   1   9 -18 2521.99 328.014   2
   1   9 -17 496.623 136.319   2
   1   9 -16 3386.71 377.226   2
   1   9 -15 1704.24 257.504   2
   1   9 -14 343.170 183.692   2
   1   9 -13 771.645 172.380   2
   1   9 -12 979.137 198.134   2
   1   9 -11 670.944 164.066   2
   1   9 -10 303.096 109.137   2
   1   9  -9 49.3467 67.8972   2
   1   9  -8 3921.41 397.315   2
   1   9  -7 7912.52 602.566   2
   1   9  -7 8666.30 639.879   7
  -1   9   7 8958.40 651.884   7
   1   9  -6 9128.58 665.296   2
  -1   9   6 9964.57 704.077   7
   1   9  -6 10816.7 735.270   7
  -1   9   5 11967.3 768.036   7
   1   9  -5 11149.7 766.367   7
   1   9  -5 11034.1 739.393   2
  -1   9   4 5839.75 501.411   7
   1   9  -4 5795.73 507.556   7
  -1   9   3 3981.74 398.077   7
   1   9  -3 2428.62 323.050   7
  -1   9   2 16796.3 973.410   7
   1   9  -2 15700.6 962.956   7
  -1   9   1 8865.12 642.060   7
   1   9  -1 6216.72 545.915   7
  -1   9   0 31592.1 1575.70   7
   1   9   0 32781.0 1598.72   7
   1   9   1 8982.66 663.077   7
  -1   9  -1 6785.95 578.220   7
  -1   9  -2 15535.2 921.314   7
   1   9   2 14940.7 918.534   7
   1   9   3 3454.45 376.650   7
  -1   9  -3 2410.50 317.059   7
   1   9   4 5593.51 493.774   7
  -1   9  -4 5763.46 499.596   7
  -1   9  -5 10138.6 715.360   7
   1   9   5 11817.9 759.775   7
  -1   9  -5 10952.3 740.855   2
   1   9   6 10468.7 684.814   7
  -1   9  -6 10303.8 665.061   2
   1   9   7 9003.22 623.259   7
  -1   9  -7 8725.00 605.564   2
  -1   9  -8 4836.51 432.389   2
   1   9   8 4895.73 450.144   7
  -1   9  -9 59.6655 68.1031   2
   1   9   9 105.204 111.948   7
  -1   9  -9-14.8168 64.7283   7
   1   9  10 398.446 117.553   7
  -1   9 -10 208.397 81.2958   7
  -1   9 -10 168.031 99.1900   2
  -1   9 -11 593.967 158.799   7
  -1   9 -11 394.926 136.387   2
   1   9  11 482.380 144.279   7
  -1   9 -12 1123.56 202.829   7
  -1   9 -12 969.944 190.040   2
  -1   9 -13 910.781 186.404   2
  -1   9 -13 978.671 194.162   7
  -1   9 -14 468.247 137.070   7
  -1   9 -14 282.804 106.343   2
  -1   9 -15 1544.22 239.806   2
  -1   9 -15 1581.25 255.518   7
  -1   9 -16 3540.09 375.677   7
  -1   9 -16 3727.90 397.076   2
  -1   9 -17 592.883 151.306   2
  -1   9 -18 2086.48 298.039   2
  -1   9 -19 2463.63 319.761   2
  -1   9 -20 1553.90 255.373   2
  -1   9 -21 472.084 152.530   2
  -1   9 -22 2316.38 306.798   2
  -1   9 -23 872.233 184.642   2
  -1   9 -24 678.226 177.635   2
  -1   9 -25 1777.36 258.647   2
  -1   9 -26 459.888 126.618   2
  -1   9 -27 2142.46 282.575   2
  -1   9 -28 94.2537 83.3662   2
  -1   9 -29 180.037 99.7992   2
  -1   9 -30 156.694 95.2726   2
  -1   9 -31 183.497 102.554   2
  -1   9 -32 63.8044 65.8151   2
  -1   9 -33 251.093 103.985   2
  -1   9 -34-52.9929 47.5890   2
  -1   9 -35 33.7219 44.5984   2
  -1   9 -36 25.4294 49.7941   2
   1  10 -33 6.53058 55.6818   2
   1  10 -33 62.6334 45.3143   7
   1  10 -32 165.753 72.8569   2
   1  10 -32 4.71608 51.8288   7
   1  10 -31 23.4641 55.2619   2
   1  10 -31 87.0534 53.4233   7
   1  10 -30-71.3476 66.8827   2
   1  10 -30 55.4399 59.9743   7
   1  10 -29 25.2468 53.8044   2
   1  10 -28-20.4344 57.3675   2
   1  10 -27 218.870 97.4969   2
   1  10 -26 122.686 89.8870   2
   1  10 -25 73.0574 80.3494   2
   1  10 -24 663.322 150.371   2
   1  10 -23 338.843 120.612   2
   1  10 -22 3006.10 338.767   2
   1  10 -21 3156.94 353.476   2
   1  10 -20 912.306 188.358   2
   1  10 -19 146.662 93.2326   2
   1  10 -18 1381.78 229.411   2
   1  10 -17 645.405 164.821   2
   1  10 -16 1754.83 273.429   2
   1  10 -15 1270.27 226.576   2
   1  10 -14 2403.38 315.059   2
   1  10 -14 3287.27 377.831   7
   1  10 -13 220.000 105.691   2
   1  10 -13 183.869 107.131   7
   1  10 -12 130.147 124.816   7
   1  10 -12 340.393 133.870   2
   1  10 -11 870.698 199.237   2
   1  10 -11 1259.32 240.775   7
   1  10 -10 255.675 113.181   2
   1  10 -10 435.860 141.877   7
   1  10  -9 801.934 179.023   7
   1  10  -9 764.881 183.250   2
   1  10  -8 554.536 173.461   7
   1  10  -7 7847.12 631.684   7
   1  10  -6 4126.50 437.478   7
  -1  10   6 4367.83 435.511   7
  -1  10   5 3924.56 412.412   7
   1  10  -5 4059.35 431.837   7
   1  10  -4 3382.84 392.707   7
  -1  10   4 3566.20 393.972   7
  -1  10   3 3904.83 415.567   7
   1  10  -3 4130.18 441.904   7
   1  10  -2 5984.88 528.307   7
  -1  10   2 5015.11 484.046   7
  -1  10   1 3041.18 366.934   7
   1  10  -1 2981.18 365.463   7
  -1  10   0 6709.93 573.577   7
   1  10   0 7471.80 597.579   7
   1  10   1 2878.60 364.902   7
  -1  10  -1 2679.99 332.166   7
   1  10   2 5465.43 506.124   7
  -1  10  -2 5193.63 488.956   7
  -1  10  -3 3952.81 423.939   7
   1  10   3 3981.61 424.529   7
  -1  10  -4 3294.03 379.791   7
   1  10   4 3159.37 367.726   7
   1  10   5 3517.72 403.814   7
  -1  10  -5 3946.07 423.809   7
  -1  10  -6 4493.77 446.032   7
   1  10   6 4750.90 457.998   7
  -1  10  -7 7813.65 616.502   7
   1  10   7 8073.73 618.988   7
  -1  10  -8 370.050 106.440   7
   1  10   8 496.851 145.881   7
  -1  10  -9 466.872 131.278   7
   1  10   9 674.596 172.957   7
  -1  10  -9 681.164 182.038   2
  -1  10 -10 274.994 123.511   2
  -1  10 -10 338.593 125.626   7
  -1  10 -11 1100.41 218.492   2
  -1  10 -11 1435.12 248.351   7
  -1  10 -12 196.628 87.6080   2
  -1  10 -12 97.8733 73.5840   7
  -1  10 -13 190.327 68.6901   2
  -1  10 -13 132.682 71.6454   7
  -1  10 -14 2775.85 339.510   2
  -1  10 -14 2914.97 342.498   7
  -1  10 -15 1697.94 268.777   2
  -1  10 -15 1205.34 220.847   7
  -1  10 -16 1760.89 269.427   2
  -1  10 -16 1998.08 281.980   7
  -1  10 -17 476.387 136.876   2
  -1  10 -17 640.033 173.293   7
  -1  10 -18 1262.25 224.279   2
  -1  10 -19 144.552 86.6737   2
  -1  10 -20 853.863 183.691   2
  -1  10 -21 3206.47 359.543   2
  -1  10 -22 2610.65 315.703   2
  -1  10 -23 194.688 103.535   2
  -1  10 -24 850.858 183.676   2
  -1  10 -25 160.436 94.4474   2
  -1  10 -26 262.588 104.869   2
  -1  10 -27 134.566 77.0132   2
  -1  10 -28-12.5124 61.5525   2
  -1  10 -29 29.0857 52.3061   2
  -1  10 -30 116.184 75.4402   2
  -1  10 -31-4.52064 63.5378   2
  -1  10 -32 329.337 90.5532   2
  -1  10 -33 77.2172 58.9848   2
   1  11 -29 31.7052 54.9537   2
   1  11 -29-81.3775 77.9129   7
   1  11 -28 73.1079 63.8108   7
   1  11 -28 388.687 98.8788   2
   1  11 -27 163.715 83.6922   7
   1  11 -27 248.653 88.7560   2
   1  11 -26 17.7058 47.0075   2
   1  11 -26 22.5325 72.9047   7
   1  11 -25 329.950 104.424   2
   1  11 -25 95.7043 80.1426   7
   1  11 -24 117.616 64.9355   2
   1  11 -24 70.4624 76.2540   7
   1  11 -23 514.930 129.842   2
   1  11 -23 296.244 119.843   7
   1  11 -22 366.732 124.877   2
   1  11 -22 258.385 117.646   7
   1  11 -21 955.259 182.670   2
   1  11 -21 881.858 192.781   7
   1  11 -20 734.714 163.029   2
   1  11 -20 991.555 206.668   7
   1  11 -19 502.832 139.150   2
   1  11 -19 497.669 159.474   7
   1  11 -18-166.798 117.627   2
   1  11 -18-26.1552 109.761   7
   1  11 -17 1435.15 241.921   7
   1  11 -17 1018.90 196.646   2
   1  11 -16 946.475 185.328   2
   1  11 -16 649.216 170.998   7
   1  11 -15 2476.30 334.720   7
   1  11 -14 1443.34 250.280   7
   1  11 -13 1103.51 222.422   7
   1  11 -12 754.418 184.742   7
   1  11 -11 1585.41 271.237   7
   1  11 -10 715.335 195.395   7
   1  11  -9 687.331 183.949   7
   1  11  -8 476.110 146.201   7
   1  11  -7 1385.76 247.874   7
   1  11  -6 630.525 183.977   7
   1  11  -5 2632.75 344.328   7
   1  11  -4 633.003 157.863   7
   1  11  -3 566.152 171.308   7
  -1  11   3 969.361 223.708   7
   1  11  -2 1189.25 230.527   7
  -1  11   2 1587.29 269.015   7
   1  11  -1 5196.02 498.486   7
  -1  11   1 5457.05 500.703   7
   1  11   0 4623.58 471.174   7
  -1  11   0 5141.65 485.785   7
   1  11   1 5362.89 494.990   7
  -1  11  -1 4664.56 460.080   7
   1  11   2 1460.28 261.282   7
  -1  11  -2 1045.48 206.304   7
  -1  11  -3 712.629 174.552   7
   1  11   3 809.913 207.728   7
  -1  11  -4 737.104 170.460   7
   1  11   4 545.539 166.226   7
   1  11   5 2156.14 302.194   7
  -1  11  -5 2277.99 306.928   7
  -1  11  -6 653.061 188.075   7
   1  11   6 552.402 163.221   7
  -1  11  -7 1609.12 262.239   7
   1  11   7 1647.93 263.273   7
  -1  11  -8 440.930 139.402   7
  -1  11  -9 560.054 155.964   7
  -1  11 -10 251.847 107.549   7
  -1  11 -11 1431.17 234.828   7
  -1  11 -12 723.803 171.613   7
  -1  11 -13 984.613 190.851   7
  -1  11 -14 1690.14 244.612   7
  -1  11 -15 2329.31 295.115   7
  -1  11 -16 1117.95 202.805   7
  -1  11 -17 1064.17 193.894   7
  -1  11 -17 1159.74 206.667   2
  -1  11 -18 134.217 86.8969   2
  -1  11 -19 682.423 157.571   2
  -1  11 -20 863.475 177.505   2
  -1  11 -21 742.055 163.315   2
  -1  11 -22 203.483 93.6805   2
  -1  11 -23 553.530 131.475   2
  -1  11 -24 218.487 96.6640   2
  -1  11 -25 372.780 108.013   2
  -1  11 -26-3.13119 51.2066   2
  -1  11 -27 204.260 85.2678   2
  -1  11 -28 234.605 77.5237   2
   1  12 -25 183.210 76.2592   7
   1  12 -24 81.5893 75.9685   7
   1  12 -23 213.597 88.4414   7
   1  12 -22 752.031 149.733   7
   1  12 -21 214.318 90.4351   7
   1  12 -20 77.0686 66.7081   7
   1  12 -19 119.369 59.8142   7
   1  12 -18 462.960 138.397   7
   1  12 -17 209.695 85.3846   7
   1  12 -16-84.8258 89.9723   7
   1  12 -15 155.950 102.695   7
   1  12 -14 789.161 171.680   7
   1  12 -13-109.304 78.9210   7
   1  12 -12 127.236 89.6511   7
   1  12 -11-63.3471 89.9928   7
   1  12 -10 368.435 141.476   7
   1  12  -9 309.463 124.084   7
   1  12  -8 129.336 89.1739   7
   1  12  -7 188.252 98.0878   7
   1  12  -6 461.814 150.586   7
   1  12  -5 298.533 132.631   7
   1  12  -4 166.845 107.771   7
   1  12  -3 431.755 142.570   7
   1  12  -2 121.989 76.1973   7
   1  12  -1 264.858 83.7197   7
   1  12   0 456.822 157.388   7
   1  12   1 333.678 142.265   7
  -1  12  -1 255.905 110.911   7
  -1  12  -2 452.381 145.835   7
   1  12   2 322.060 142.815   7
  -1  12  -3 416.627 135.929   7
   1  12   3 277.370 109.579   7
   1  12   4 112.830 83.7433   7
  -1  12  -4 184.757 88.8147   7
  -1  12  -5 209.248 104.764   7
  -1  12  -6 278.371 100.916   7
  -1  12  -7 232.988 119.210   7
  -1  12  -8 162.619 82.5289   7
  -1  12  -9 268.517 123.974   7
  -1  12 -10 420.393 115.853   7
  -1  12 -11-129.372 81.2612   7
  -1  12 -12 171.744 86.2344   7
  -1  12 -13 91.6391 53.9573   7
  -1  12 -14 524.389 132.128   7
  -1  12 -15 107.473 54.4269   7
   1  13 -19 165.033 63.1094   7
   1  13 -18-0.46567 48.7079   7
   1  13 -17 95.9889 44.8768   7
   1  13 -16 672.366 131.802   7
   1  13 -15 16.9996 50.6448   7
   1  13 -14 476.667 117.142   7
   1 -13  13 40.6946 62.1230   3
   1  13 -13 245.686 78.2450   7
   1  13 -12 173.812 84.3392   7
   1  13 -11 1171.01 184.134   7
   1  13 -10 423.995 130.527   7
   1  13  -9 972.601 177.403   7
   1  13  -8-34.5494 58.6645   7
   1  13  -7 246.403 114.791   7
   1  13  -6 174.071 86.2131   7
   1  13  -5-29.9181 58.9582   7
   1  13  -4 64.0850 74.2411   7
   1  13  -3 360.599 117.989   7
   1  13  -2-7.05368 61.1275   7
   1  13  -1 93.4923 93.5364   7
   1 -13 -13 185.096 67.4782   3
   1 -14   6 18.0922 60.4547   3
   1 -14   5-9.39998 56.4727   3
   1 -14   4 68.7973 45.6176   3
   1 -14  -4-24.0448 53.7587   3
   1 -14  -5-56.8459 52.9794   3
   1 -14  -6 58.6086 50.9651   3
   1 -14  -7 27.3884 65.5776   3
   2   0   0 42354.0 1768.21  10
   2   0  -1 1428.75 183.023  10
   2   0   1 1467.77 169.209  10
   2   0   1 1454.63 179.651   9
   2   0   2 6476.85 410.128  10
   2   0   2 6609.86 434.204   9
   2   0   3 116.621 64.8651   9
   2   0   3 86.4159 50.3503  10
   2   0   4 123537. 4839.68   9
   2   0   4 125339. 4806.62  10
   2   0   5 297461. 11644.4   9
   2   0   5 319969. 11605.6  10
   2   0   6 98113.7 3825.23   9
   2   0   6 94410.5 3765.47  10
   2   0   7 180820. 6792.49   9
   2   0   7 172669. 6726.84  10
   2   0   8 30095.5 1435.94   9
   2   0   8 31942.4 1404.94  10
   2   0   9 1023.35 175.735   9
   2   0   9 1034.21 162.848  10
   2   0  10 226.567 93.2632   9
   2   0  11 10333.2 670.893   9
   2   0  12 477.113 129.225   9
   2   0  13 80051.0 3360.36   9
   2   0  14 13040.1 823.242   9
   2   0  15 2638.89 327.075   9
   2   0  16 8347.43 648.347   9
   2   0  17 1788.61 275.141   9
   2   0  18 2038.18 304.884   9
   2   0  19 22002.3 1275.57   9
   2   0  20 3012.61 386.552   9
   2   0  21 901.955 233.716   9
   2   0  22 2613.22 383.789   9
   2   0  23 1376.30 279.361   9
   2   0  24 2319.36 378.266   9
  -2   0  25 18265.8 1258.50   9
   2   0  25 18944.3 1272.86   9
   2   0  26 3204.43 460.420   9
  -2   0  26 3034.48 446.813   9
  -2   0  27 496.329 183.815   9
   2   0  27 934.088 272.307   9
   2   0 -28 2461.70 274.312   8
  -2   0 -28 2591.84 292.648   2
   2   0 -28 2654.42 311.459   2
  -2   0 -29 1641.52 235.665   2
   2   0 -29 1656.00 226.973   8
   2   0 -29 1500.92 238.723   2
   2   0 -30 179.976 105.818   2
   2   0 -30 230.383 102.586   8
  -2   0 -30 73.7936 74.6993   2
  -2   0 -31 572.496 148.378   2
   2   0 -31 513.202 121.243   2
   2   0 -31 506.078 124.700   8
   2   0 -32-119.771 120.489   2
   2   0 -32 126.830 81.1007   8
  -2   0 -32-37.2051 96.5198   2
  -2   0 -33 256.295 142.886   2
   2   0 -33 324.549 141.671   2
  -2   0 -34-65.1394 67.8134   2
   2   0 -34 69.4156 97.0284   2
  -2   0 -35-16.5253 66.3704   2
   2   0 -35 160.532 113.377   2
   2   0 -36 492.037 175.551   2
  -2   0 -36 190.840 96.9596   2
   2   0 -37 499.581 141.550   2
  -2   0 -37 375.139 124.688   2
  -2   0 -38 666.552 159.489   2
   2   0 -38 469.402 143.584   2
  -2   0 -39 1175.19 194.691   2
   2   0 -39 1086.91 202.783   2
  -2   0 -40 6.97708 50.5683   2
   2   0 -40 9.23865 59.4200   2
   2   0 -41 1112.21 206.122   2
  -2   0 -41 1224.71 193.822   2
  -2   0 -42 81.5872 76.5897   2
   2   0 -42-15.3118 70.1046   2
  -2   0 -43-11.3464 53.2134   2
   2   0 -43-67.2545 83.6641   2
   2   0  44 223.260 79.9066   5
   2   0 -44 412.626 112.971   2
  -2   0 -44 362.231 90.3437   2
   2   0  45 128.394 58.1420   5
  -2   0 -45 45.7735 35.9018   2
   2   0 -45-6.98316 55.0545   2
   2   0  46-1.95521 31.6852   5
   2  -1  46 208.663 63.5725   5
   2  -1  45 56.1223 55.7730   5
  -2  -1 -45 32.7047 39.5228   2
   2   1 -45-5.74606 52.3827   2
   2  -1  44 340.742 96.8854   5
  -2  -1 -44 113.329 69.8052   2
   2   1 -44 282.311 101.662   2
   2  -1  43 722.234 146.038   5
   2   1 -43 585.468 138.232   2
  -2  -1 -43 618.407 123.915   2
  -2  -1 -42 312.807 90.0371   2
   2   1 -42 541.987 133.473   2
  -2  -1 -41 996.212 172.300   2
   2   1 -41 669.706 153.356   2
  -2  -1 -40-55.6315 69.7585   2
   2   1 -40-50.1281 79.5359   2
  -2  -1 -39 482.870 134.098   2
   2   1 -39 474.905 131.726   2
  -2  -1 -38 989.047 185.243   2
   2   1 -38 660.565 170.171   2
   2   1 -37 493.762 143.607   2
  -2  -1 -37 384.778 118.351   2
  -2  -1 -36 399.493 129.660   2
   2   1 -36 384.478 133.775   2
  -2  -1 -35 230.093 109.544   2
   2   1 -35 275.303 85.1868   8
   2   1 -35 265.814 110.512   2
   2   1 -34 1280.30 206.244   8
  -2  -1 -34 1917.62 259.705   2
   2   1 -34 1848.28 274.156   2
   2   1 -33 90.5414 106.280   2
   2   1 -33 128.259 80.0306   8
   2   1 -32 2830.59 339.771   2
   2   1 -32 2946.78 312.671   8
  -2  -1 -32 3017.02 331.219   2
   2   1 -31 408.023 97.5567   8
  -2  -1 -31 645.885 170.161   2
   2   1 -31 659.166 174.800   2
   2   1 -30 3792.39 394.263   2
   2   1 -30 3647.17 350.990   8
   2   1 -29 1749.31 263.351   2
   2   1 -29 998.234 171.311   8
   2   1 -28 5959.73 486.984   2
   2   1 -28 5981.35 456.889   8
  -2   1  26 4411.16 555.732   9
   2  -1  26 4593.80 574.495   9
  -2   1  25 789.733 238.205   9
   2  -1  25 752.900 226.913   9
  -2   1  24 8493.22 771.550   9
   2  -1  24 8769.77 785.889   9
   2  -1  23 5824.93 605.212   9
   2  -1  22 3130.76 423.092   9
   2  -1  21 11099.7 848.275   9
   2  -1  20 5066.30 525.347   9
   2  -1  19 5620.98 538.882   9
   2  -1  18 9179.73 713.240   9
   2  -1  17 13911.0 911.508   9
   2  -1  16 1767.37 268.135   9
   2  -1  15 4345.18 430.486   9
   2  -1  14 60637.0 2654.79   9
   2  -1  13 20415.8 1113.46   9
   2  -1  12 5866.95 480.965   9
   2  -1  11 8439.88 593.798   9
   2  -1  10 13516.0 799.847   9
   2  -1   9 3338.46 327.530   9
   2  -1   8 62561.1 2616.53   9
   2  -1   7 4471.14 359.392   9
   2  -1   7 3812.46 303.621  10
   2  -1   6 36666.0 1622.60   9
   2  -1   6 36368.1 1547.26  10
   2  -1   5 38459.2 1484.30   9
   2  -1   5 28480.9 1349.63  10
   2  -1   4 67454.2 2638.42  10
   2   1  -4 65551.1 2536.36   1
   2  -1   4 68537.3 2714.36   9
   2   1  -3 31555.9 1273.46   1
   2  -1   3 34676.6 1462.58   9
   2  -1   3 35913.3 1405.68  10
   2  -1   2 50518.0 1997.49  10
   2  -1   2 49924.8 2081.13   9
   2   1  -2 48712.5 1862.66   1
   2   1  -1 12392.2 676.289  10
   2  -1   1 12171.9 628.489  10
   2  -1   1 13754.3 699.629   9
   2  -1   0 156.715 64.1853  10
   2   1   0 42.4297 40.7024  10
   2   1   1 12007.3 662.061  10
   2   1   1 12472.1 665.759   9
   2   1   2 53251.5 2161.46   9
   2   1   2 55892.7 2169.87  10
  -2   1  -2 50524.9 1962.62   1
   2   1   3 34472.3 1479.18   9
  -2   1  -3 32592.8 1302.39   1
   2   1   3 35706.5 1482.98  10
   2   1   4 69470.5 2868.67  10
   2   1   4 76140.3 2892.87   9
  -2   1  -4 70132.8 2710.83   1
   2   1   5 36379.6 1653.66  10
   2   1   5 41542.2 1704.23   9
   2   1   6 37379.0 1673.08   9
   2   1   6 38769.2 1663.18  10
   2   1   7 4364.93 361.232   9
   2   1   7 4217.24 350.415  10
   2   1   8 61785.9 2598.07  10
   2   1   8 63698.7 2625.94   9
   2   1   9 3477.83 329.018  10
   2   1   9 3499.12 334.049   9
   2   1  10 13420.2 807.869   9
   2   1  10 14791.1 821.830  10
   2   1  11 7665.72 558.745   9
   2   1  12 5521.12 466.066   9
   2   1  13 21692.7 1157.87   9
   2   1  14 60537.4 2649.75   9
   2   1  15 4064.48 413.150   9
   2   1  16 2239.91 306.715   9
   2   1  17 14442.7 935.652   9
   2   1  18 9570.85 726.184   9
   2   1  19 5535.13 539.291   9
   2   1  20 4326.66 480.412   9
   2   1  21 11216.9 858.489   9
   2   1  22 2726.99 393.264   9
   2   1  23 5893.37 606.884   9
   2   1  24 7933.67 746.196   9
  -2  -1  24 8278.12 754.191   9
   2   1  25 994.924 240.169   9
  -2  -1  25 604.502 191.127   9
   2   1  26 4590.90 577.576   9
  -2  -1  26 4257.13 545.006   9
   2  -1 -28 6323.23 465.675   8
  -2   1 -28 6231.35 495.083   2
  -2   1 -29 2037.49 269.927   2
  -2   1 -30 3983.84 388.484   2
   2  -1 -31 852.222 188.738   2
  -2   1 -31 618.594 158.142   2
  -2   1 -32 2348.67 293.451   2
   2  -1 -32 3205.91 357.929   2
   2  -1 -33 145.527 103.065   2
  -2   1 -33 136.225 90.0958   2
   2  -1 -34 1428.48 253.620   2
  -2   1 -34 1850.71 263.318   2
   2  -1 -35 141.114 106.077   2
  -2   1 -35 583.843 163.945   2
   2  -1 -36 550.350 154.505   2
  -2   1 -36 168.097 83.9005   2
  -2   1 -37 285.647 108.056   2
   2  -1 -37 337.159 132.669   2
   2  -1 -38 829.408 176.826   2
  -2   1 -38 925.585 184.096   2
  -2   1 -39 450.132 128.573   2
   2  -1 -39 182.758 93.9810   2
   2  -1 -40-33.3449 65.7032   2
  -2   1 -40-52.8813 48.7214   2
   2  -1 -41 837.897 173.186   2
  -2   1 -41 1036.27 175.812   2
   2  -1 -42 486.130 114.020   2
  -2   1 -42 373.371 94.3166   2
   2  -1 -43 622.579 142.561   2
  -2   1 -43 857.275 139.595   2
  -2   1 -44 355.306 90.7820   2
   2  -1 -44 498.138 121.983   2
   2   1  45 88.9495 38.3584   5
  -2   1 -45 13.7277 38.6834   2
   2  -2  46 389.125 94.5278   5
   2  -2  45 38.4970 37.5590   5
   2   2 -45 94.1499 44.6103   2
   2  -2  44 549.175 116.487   5
   2   2 -44 350.715 100.322   2
  -2  -2 -44 341.803 93.7110   2
   2  -2  43 187.566 90.7573   5
  -2  -2 -43 66.4540 45.2196   2
   2   2 -43 170.993 86.3786   2
   2  -2  42 226.534 77.4459   5
  -2  -2 -42 167.585 83.1860   2
   2   2 -42 213.283 88.1735   2
  -2  -2 -41 104.567 72.1685   2
   2   2 -41 210.121 90.3453   2
  -2  -2 -40 224.323 82.5202   2
   2   2 -40 211.582 89.6453   2
  -2  -2 -39 173.396 93.1078   2
   2   2 -39 217.589 94.8545   2
  -2  -2 -38 480.892 128.392   2
   2   2 -38 643.932 163.245   2
  -2  -2 -37-6.25503 78.6629   2
   2   2 -37-58.7077 96.1348   2
  -2  -2 -36 562.333 157.793   2
   2   2 -36 604.495 152.845   2
  -2  -2 -35 925.887 187.186   2
   2   2 -35 424.164 130.463   2
   2   2 -34-3.88523 97.5128   2
  -2  -2 -34-6.62254 68.4939   2
   2   2 -33 3433.43 375.668   2
   2   2 -32 1497.71 240.208   2
   2   2 -32 1702.38 236.652   8
   2   2 -31 2888.63 334.321   2
   2   2 -31 2789.44 312.971   8
   2   2 -30 1572.90 225.841   8
   2   2 -30 1393.68 229.591   2
   2   2 -29 3936.47 373.339   8
   2   2 -29 4094.82 397.299   2
   2   2 -28 14.4346 76.6362   2
   2   2 -28 104.458 86.8419   8
   2   2 -27 10366.7 658.455   8
   2  -2  26 4794.12 585.543   9
  -2   2  26 4512.13 561.395   9
  -2   2  25 1598.99 303.949   9
   2  -2  25 1546.30 304.671   9
   2  -2  24 10552.2 884.309   9
  -2   2  24 10713.3 877.419   9
   2  -2  23 5095.69 569.431   9
   2  -2  22 4046.41 489.435   9
   2  -2  21 2448.14 373.397   9
   2  -2  20 162.135 101.915   9
   2  -2  19 6779.55 616.561   9
   2  -2  18 1602.88 281.255   9
   2  -2  17 10992.3 786.511   9
   2  -2  16 10888.1 769.926   9
   2  -2  15 10503.6 732.634   9
   2  -2  14 9254.05 662.381   9
   2  -2  13 14382.4 867.690   9
   2  -2  12 3523.79 359.243   9
   2  -2  11 5147.38 438.388   9
   2  -2  10 2606.45 292.466   9
   2  -2   9 19316.9 1014.94   9
   2  -2   8 6379.93 464.447   9
   2  -2   7 13564.5 731.946   9
   2   2  -7 11851.1 623.890   1
   2  -2   6 11526.1 666.638   9
   2   2  -6 11250.6 579.426   1
   2  -2   5 22104.9 926.563  10
   2   2  -5 20601.3 908.482   1
   2  -2   4 10104.7 510.267  10
   2   2  -4 9953.96 502.402   1
   2  -2   4 10579.5 597.152   9
   2   2  -3 30295.5 1309.64   1
   2  -2   3 30391.2 1426.31   9
   2   2  -2 12663.1 599.291   1
   2   2  -2 13147.1 721.222  10
   2  -2   2 12869.5 613.461  10
   2  -2   2 14091.4 718.843   9
   2   2  -1 33117.6 1482.94  10
   2   2  -1 36054.8 1345.89   1
   2   2   0 19188.2 867.277   1
  -2   2   0 21103.5 887.906   1
   2  -2   0 20752.2 909.060  10
   2  -2  -1 27765.7 1214.17  10
   2   2   1 29180.6 1327.58  10
  -2   2  -1 29266.7 1185.59   1
   2   2   2 13580.0 732.847  10
  -2   2  -2 12407.1 615.760   1
   2   2   3 35896.4 1508.83  10
   2   2   3 32948.1 1471.08   9
  -2   2  -3 32248.9 1368.51   1
   2   2   4 10207.6 623.282  10
  -2   2  -4 9966.90 520.771   1
   2   2   5 20182.1 959.314  10
  -2   2  -5 18450.9 838.407   1
   2   2   5 17137.9 912.090   9
   2   2   6 11157.8 678.611  10
   2   2   6 12435.1 687.740   9
  -2   2  -6 11994.1 605.998   1
   2   2   7 13495.5 765.825  10
   2   2   7 14240.9 761.311   9
  -2   2  -7 12721.0 661.220   1
   2   2   8 5757.25 440.280   9
   2   2   8 6234.95 464.850  10
   2   2   9 19573.9 1028.60  10
   2   2   9 19026.8 1005.86   9
   2   2  10 2789.67 300.999   9
   2   2  10 2624.70 301.320  10
   2   2  11 4963.39 429.770   9
   2   2  12 4066.11 394.978   9
   2   2  13 14280.1 867.247   9
   2   2  14 8471.51 627.779   9
   2   2  15 9416.15 685.686   9
   2   2  16 10788.0 758.231   9
   2   2  17 11559.0 812.418   9
   2   2  18 1508.85 263.927   9
   2   2  19 6855.58 617.517   9
   2   2  20 507.226 172.459   9
   2   2  21 2171.15 338.322   9
   2   2  22 3751.01 470.579   9
   2   2  23 5210.47 574.435   9
   2   2  24 12063.2 943.631   9
  -2  -2  24 10655.4 891.217   9
   2   2  25 1696.88 335.916   9
  -2  -2  25 1875.83 349.023   9
  -2  -2  26 4808.65 582.632   9
   2   2  26 4425.77 579.163   9
  -2   2 -28 406.231 138.563   2
  -2   2 -29 3741.55 371.713   2
  -2   2 -30 1552.49 230.655   2
  -2   2 -31 2635.15 316.636   2
  -2   2 -32 1480.69 226.875   2
  -2   2 -33 3369.88 367.109   2
   2  -2 -34 25.6596 94.8168   2
  -2   2 -34-369.364 122.759   2
   2  -2 -35 532.964 155.400   2
  -2   2 -35 551.132 141.363   2
  -2   2 -36 615.533 159.460   2
   2  -2 -36 546.239 155.142   2
   2  -2 -37 38.3637 81.2250   2
  -2   2 -37 54.0315 70.2023   2
   2  -2 -38 443.959 147.112   2
  -2   2 -38 492.541 140.218   2
   2  -2 -39 84.4562 83.4354   2
  -2   2 -39 171.561 62.0904   2
   2  -2 -40 87.0184 74.6189   2
  -2   2 -40 36.6788 49.9377   2
   2  -2 -41 213.504 79.0429   2
  -2   2 -41 383.526 99.6709   2
   2  -2 -42 304.687 104.296   2
  -2   2 -42 215.308 82.7953   2
   2  -2 -43 15.6024 64.9517   2
  -2   2 -43 281.659 84.4175   2
   2  -2 -44 231.658 102.022   2
  -2   2 -44 403.612 96.3495   2
   2  -2 -45 75.3902 48.2339   2
   2  -3  45-16.3409 49.1593   5
   2  -3  44 565.011 121.149   5
  -2  -3 -44 321.036 84.7035   2
   2   3 -44 343.619 96.7335   2
   2  -3  43-13.1893 51.8599   5
  -2  -3 -43-54.6283 46.5467   2
   2   3 -43 65.4340 55.7019   2
   2  -3  42 487.551 116.671   5
  -2  -3 -42 322.227 93.4724   2
   2   3 -42 547.222 121.979   2
   2  -3  41 352.078 109.416   5
  -2  -3 -41 259.913 94.0740   2
   2   3 -41 271.396 96.5992   2
   2  -3  40 233.407 93.6142   5
  -2  -3 -40 298.600 93.1221   2
   2   3 -40 31.5160 72.4833   2
   2  -3  39 650.472 159.648   5
  -2  -3 -39 408.804 109.371   2
   2   3 -39 439.827 127.514   2
  -2  -3 -38 739.794 165.638   2
   2   3 -38 307.028 123.313   2
  -2  -3 -37 590.220 132.582   2
   2   3 -37 521.253 151.681   2
  -2  -3 -36 997.254 186.319   2
   2   3 -36 871.280 183.781   2
   2   3 -35 1164.32 207.832   2
   2   3 -34 1739.94 260.722   2
   2   3 -33 215.085 92.4400   2
   2   3 -32 4018.83 406.563   2
   2   3 -31 2289.25 303.449   2
   2   3 -30 1837.13 275.265   2
   2   3 -29 1111.99 193.822   8
   2   3 -29 864.572 189.293   2
   2   3 -28 3237.65 340.912   8
   2   3 -28 3377.62 351.310   2
   2   3 -27 7865.08 572.584   2
   2   3 -27 7523.95 546.312   8
   2   3 -26 4729.25 423.820   2
   2   3 -26 4845.53 409.149   8
  -2   3  25 3923.23 491.077   9
   2  -3  25 3583.56 498.556   9
  -2   3  24 4345.65 527.475   9
   2  -3  24 3924.84 504.444   9
  -2   3  23 45.7212 90.5553   9
   2  -3  23 337.728 179.531   9
  -2   3  22 6054.75 610.201   9
   2  -3  22 6356.70 629.505   9
   2  -3  21 3471.20 447.288   9
   2  -3  20 11426.1 860.543   9
   2  -3  19 2810.52 386.786   9
   2  -3  18 2172.70 334.830   9
   2  -3  17 4709.77 478.404   9
   2  -3  16 3225.03 383.565   9
   2  -3  15 12623.5 834.190   9
   2  -3  14 425.217 139.807   9
   2  -3  13 2299.04 292.927   9
   2  -3  12 826.673 168.042   9
   2  -3  11 12505.1 771.785   9
   2   3 -11 12554.1 730.289   1
   2  -3  10 7475.65 539.088   9
   2   3 -10 7876.82 519.122   1
   2  -3   9 12568.4 745.377   9
   2   3  -9 12980.5 721.951   1
   2   3  -8 1240.42 176.303   1
   2  -3   8 1789.74 225.795   9
   2  -3   7 14927.6 844.053   9
   2   3  -7 17706.4 843.100   1
   2  -3   6 22346.3 1075.26   9
   2   3  -6 21645.3 1026.58   1
   2  -3   5 35582.9 1587.22   9
   2   3  -5 36096.9 1536.17   1
   2   3  -4 33054.5 1443.50  10
   2   3  -4 28936.0 1308.70   1
   2  -3   4 29234.6 1358.68   9
   2   3  -3 23603.9 1034.91   1
   2  -3   3 21016.0 1057.17   9
   2   3  -3 22791.7 1120.99  10
   2   3  -2 6214.97 393.888   1
   2   3  -2 6141.31 457.876  10
   2   3  -1 18800.5 983.147  10
  -2   3   1 20030.9 909.244   1
   2   3  -1 18616.3 886.319   1
   2   3   0 74935.2 3039.46  10
   2   3   0 79513.1 2931.84   1
   2   3   1 19771.0 991.595  10
   2   3   1 21084.8 914.263   1
  -2   3  -2 6238.16 405.634   1
   2   3   2 6201.05 462.568  10
   2  -3  -2 6277.89 351.638  10
  -2   3  -3 21698.1 1009.80   1
   2   3   3 23361.7 1119.62  10
   2   3   3 20974.1 1035.03   9
   2   3   4 32121.4 1429.82  10
   2   3   4 29228.3 1372.02   9
  -2   3  -4 30312.7 1337.07   1
   2   3   5 42682.2 1686.70   9
   2   3   5 38384.4 1706.04  10
   2   3   6 22039.7 1098.56   9
   2   3   6 23949.3 1164.56  10
  -2   3  -6 22515.7 1061.16   1
   2   3   7 17054.5 914.222  10
  -2   3  -7 15504.9 814.905   1
   2   3   7 15945.5 854.281   9
  -2   3  -8 1552.56 198.813   1
   2   3   8 1473.97 201.540   9
   2   3   8 1779.06 244.046  10
   2   3   9 14129.7 782.134   9
   2   3   9 12843.9 801.719  10
  -2   3  -9 12378.5 726.588   1
   2   3  10 7663.00 580.215  10
   2   3  10 7001.52 520.154   9
  -2   3 -10 7390.32 509.653   1
   2   3  11 12760.9 768.209   9
  -2   3 -11 11973.8 719.307   1
   2   3  12 831.007 172.713   9
   2   3  13 2093.33 278.189   9
   2   3  14 488.137 140.851   9
   2   3  15 15047.7 932.070   9
   2   3  16 3244.91 384.088   9
   2   3  17 4305.41 455.031   9
   2   3  18 2239.77 322.036   9
   2   3  19 3162.50 404.578   9
   2   3  20 10511.3 817.253   9
   2   3  21 3525.57 448.378   9
  -2  -3  22 6319.59 631.514   9
   2   3  22 6028.35 619.536   9
  -2  -3  23 564.159 217.920   9
   2   3  23 351.560 151.601   9
   2   3  24 3860.60 512.863   9
  -2  -3  24 4045.30 520.031   9
   2   3  25 3936.51 519.611   9
  -2  -3  25 3317.24 461.259   9
  -2   3 -27 7208.98 542.545   2
  -2   3 -28 3216.40 347.061   2
  -2   3 -29 1075.49 201.559   2
  -2   3 -30 1830.23 260.478   2
  -2   3 -31 3040.21 344.647   2
  -2   3 -32 3792.36 384.529   2
  -2   3 -33 199.106 111.492   2
  -2   3 -34 1570.93 249.654   2
  -2   3 -35 1368.87 222.626   2
   2  -3 -36 505.078 158.073   2
  -2   3 -36 761.595 174.463   2
   2  -3 -37 603.784 161.233   2
  -2   3 -37 650.993 155.652   2
   2  -3 -38 600.462 151.271   2
  -2   3 -38 467.669 119.994   2
   2  -3 -39 348.752 123.784   2
  -2   3 -39 577.055 134.103   2
   2  -3 -40 135.063 83.6282   2
  -2   3 -40 259.344 98.9668   2
  -2   3 -41 115.479 72.7373   2
   2  -3 -41 226.089 82.8350   2
   2  -3 -42 301.066 106.191   2
  -2   3 -42 446.212 93.8003   2
   2  -3 -43-28.5603 47.0034   2
  -2   3 -43-38.4448 72.0037   2
   2  -3 -44 237.125 91.0388   2
  -2   3 -44 312.958 80.3932   2
   2  -4  44 359.026 89.2907   5
  -2  -4 -43 142.773 49.4390   2
   2   4 -43 23.3715 48.7283   2
   2  -4  42 131.129 74.4274   5
  -2  -4 -42 81.0333 53.3307   2
   2   4 -42 194.740 88.9324   2
  -2  -4 -41-10.9262 41.0789   2
   2  -4  41 4.07002 51.3965   5
   2   4 -41-67.7448 66.8419   2
   2  -4  40 278.853 92.9374   5
  -2  -4 -40 158.468 83.9232   2
   2   4 -40 171.718 74.5501   2
   2  -4  39-28.4665 55.6142   5
  -2  -4 -39-57.4736 74.3282   2
   2  -4  38 4.64890 66.4487   5
  -2  -4 -38 131.364 77.2978   2
   2   4 -38 82.4476 75.2956   2
   2  -4  37 413.211 116.470   5
   2   4 -37 374.828 114.404   2
  -2  -4 -37 497.151 130.583   2
   2  -4  36 548.474 157.636   5
   2   4 -36 599.110 152.642   2
   2  -4  35 49.4286 79.2620   5
   2   4 -35 16.8232 73.8760   2
   2  -4  34 1713.75 260.804   5
   2   4 -34 1426.94 240.118   2
   2   4 -33 602.563 156.157   2
   2   4 -32 3591.74 377.693   2
   2   4 -31 181.094 113.118   2
   2   4 -30 7851.67 595.046   2
   2   4 -29 928.846 191.417   2
   2   4 -28 1918.97 269.260   2
   2   4 -27 8257.51 606.922   2
   2   4 -26 7410.52 563.422   2
   2   4 -25 13249.0 827.626   2
   2   4 -25 15119.4 841.815   8
   2   4 -24 17900.3 932.724   8
  -2   4  24 13797.5 1079.46   9
  -2   4  23 3234.68 427.124   9
  -2   4  22 3951.33 478.029   9
   2   4 -22 4005.32 502.648   1
  -2   4  21 497.169 162.717   9
   2   4 -21 416.318 169.708   1
  -2   4  20 1497.20 288.298   9
   2  -4  20 2139.47 334.924   9
   2   4 -20 1716.19 304.102   1
   2   4 -19 355.772 164.964   1
   2  -4  19 505.044 148.750   9
   2   4 -18 2157.81 325.539   1
   2  -4  18 2271.86 335.628   9
   2   4 -17 641.376 188.488   1
   2  -4  17 872.925 174.574   9
   2  -4  16 13833.3 878.885   9
   2   4 -16 11417.8 820.803   1
   2   4 -15 1323.84 244.146   1
   2  -4  15 1316.89 243.266   9
   2  -4  14 3452.27 378.585   9
   2   4 -14 3086.57 362.000   1
   2  -4  13 4234.47 408.367   9
   2   4 -13 3895.70 400.370   1
   2  -4  12 8174.98 586.975   9
   2   4 -12 7581.33 580.564   1
   2  -4  11 2795.21 305.279   9
   2   4 -11 2564.63 301.972   1
   2  -4  10 16179.2 910.895   9
   2   4 -10 17229.8 934.205   1
   2   4  -9 3519.24 336.453   1
   2  -4   9 3032.85 309.181   9
   2  -4   8 8758.53 575.761   9
   2   4  -8 9419.97 599.891   1
   2   4  -7 9968.84 657.101  10
   2  -4   7 9391.83 582.676   9
   2   4  -7 8637.32 580.148   1
   2  -4   6 7153.63 491.842   9
   2   4  -6 8552.34 582.488  10
   2   4  -6 7266.50 507.147   1
   2   4  -5 30920.0 1492.18  10
   2   4  -5 32816.6 1450.49   1
   2  -4   5 29781.7 1401.42   9
   2   4  -4 4430.65 399.859  10
   2   4  -4 4756.77 376.167   1
   2   4  -3 25470.4 1195.20   1
   2   4  -3 24313.6 1238.91  10
   2   4  -2 30129.1 1408.75  10
  -2   4   2 28320.2 1337.07   1
   2   4  -2 28734.4 1339.86   1
   2   4  -1 25502.1 1253.78  10
  -2   4   1 24017.6 1195.86   1
   2   4  -1 26620.7 1200.41   1
   2   4   0 25945.4 1349.15  10
   2   4   0 29173.8 1288.84   1
  -2   4   0 27082.7 1291.22   1
  -2   4  -1 21158.4 1096.67   1
   2   4   1 23288.1 1105.66   1
  -2   4  -2 27597.2 1322.08   1
   2   4   2 29184.6 1381.76  10
  -2   4  -3 23545.3 1175.98   1
   2   4   3 25789.6 1240.72  10
  -2   4  -4 4529.36 378.032   1
   2   4   4 4915.70 417.848  10
   2   4   5 33085.1 1543.43  10
  -2   4  -5 31437.5 1481.33   1
   2   4   5 32125.2 1450.38   9
  -2   4  -6 7025.59 511.223   1
   2   4   6 7115.63 548.523  10
   2   4   7 10492.9 687.828  10
   2   4   7 10332.3 616.136   9
  -2   4  -7 9485.45 622.517   1
  -2   4  -8 8945.88 590.857   1
   2   4   8 9676.03 660.216  10
   2   4   8 8009.22 550.033   9
   2   4   9 4001.38 408.572  10
   2   4   9 3131.74 310.683   9
  -2   4  -9 3068.74 323.714   1
   2   4  10 13520.6 815.302   9
  -2   4 -10 15827.6 877.607   1
  -2   4 -11 2777.64 314.809   1
   2   4  11 2294.08 279.166   9
   2   4  12 6421.65 514.679   9
  -2   4 -12 7300.38 566.737   1
   2   4  13 4117.82 403.004   9
  -2   4 -13 4509.53 439.104   1
  -2   4 -14 3884.29 409.150   1
   2   4  14 3452.28 382.173   9
   2   4  15 1523.74 253.255   9
  -2   4 -15 1387.87 236.547   1
   2   4  16 11879.3 817.138   9
  -2   4 -16 11515.0 811.384   1
   2   4  17 602.115 161.982   9
  -2   4 -17 1020.78 224.837   1
  -2   4 -18 2001.87 315.802   1
   2   4  18 2579.31 357.846   9
  -2   4 -19 49.8567 82.2682   1
   2   4  19 275.856 117.270   9
  -2   4 -20 1834.32 318.535   1
   2   4  20 1714.33 298.968   9
  -2   4 -21 494.027 182.872   1
   2   4  21 517.327 161.078   9
   2   4  22 3528.58 458.654   9
  -2   4 -22 3492.08 448.535   1
   2   4  23 3146.87 451.053   9
  -2   4 -23 3702.95 476.883   1
  -2   4 -24 15300.0 1106.40   1
  -2   4 -25 14536.1 850.799   2
  -2   4 -26 5802.25 475.046   2
  -2   4 -27 8853.91 625.464   2
  -2   4 -28 1615.60 247.289   2
  -2   4 -29 1004.22 188.540   2
  -2   4 -30 7219.67 565.936   2
  -2   4 -31 138.237 96.2146   2
  -2   4 -32 3385.15 359.176   2
  -2   4 -33 648.230 158.412   2
  -2   4 -34 1586.90 234.969   2
  -2   4 -35 199.310 97.4795   2
  -2   4 -36 559.549 151.981   2
  -2   4 -37 522.205 129.258   2
   2  -4 -37 267.175 117.405   2
  -2   4 -38 43.9252 47.3905   2
   2  -4 -38-98.3161 92.0007   2
   2  -4 -39-6.10843 81.4714   2
  -2   4 -39-100.499 84.1184   2
   2  -4 -40 261.015 89.6015   2
  -2   4 -40 264.021 90.6367   2
   2  -4 -41-221.781 86.7941   2
  -2   4 -41-252.308 83.8932   2
   2  -4 -42 52.7334 51.2551   2
  -2   4 -42 141.224 60.7081   2
   2  -4 -43 24.9250 52.2966   2
  -2   4 -43 140.991 59.9156   2
   2  -5  43 364.079 90.6268   5
   2   5 -42 252.232 79.1776   2
  -2  -5 -42 229.159 71.3190   2
   2  -5  42 192.288 81.3618   5
  -2  -5 -41 5.30574 48.7035   2
   2   5 -41 34.4976 49.4540   2
   2  -5  41 1.10088 47.8508   5
  -2  -5 -40 81.8310 66.7102   2
   2   5 -40 68.1064 58.7927   2
   2  -5  40 84.4452 63.8599   5
   2  -5  39-29.1055 52.5179   5
  -2  -5 -39 1.14789 50.0710   2
   2   5 -39 13.1690 86.9377   2
   2  -5  38 131.207 90.7559   5
   2   5 -38 107.284 79.5838   2
  -2  -5 -38 148.252 69.8302   2
   2  -5  37 74.8880 77.0915   5
   2   5 -37 125.874 91.6496   2
   2  -5  36 507.213 143.156   5
   2   5 -36 262.057 107.792   2
   2  -5  35 509.661 138.346   5
   2   5 -35 372.540 133.854   2
   2  -5  34 102.717 76.9852   5
   2   5 -34 233.768 116.183   2
   2  -5  33-44.5218 76.6491   5
   2   5 -33-6.21193 49.7351   2
   2  -5  32 6976.09 558.792   5
   2   5 -32 5961.58 509.501   2
   2  -5  31 1066.95 200.312   5
   2   5 -31 1152.76 198.853   2
   2  -5  30 2358.57 305.013   5
   2   5 -30 1615.15 253.873   2
   2  -5  29 1206.63 222.891   5
   2   5 -29 1193.51 224.159   2
   2  -5  28 11945.0 788.328   5
   2   5 -28 11334.2 759.666   2
   2  -5  27 828.780 181.137   5
   2   5 -27 796.646 180.760   2
   2  -5  26 5527.42 482.774   5
   2   5 -26 4783.84 442.584   2
   2  -5  25 454.822 132.949   5
   2   5 -25 451.867 139.364   2
   2  -5  24 11195.2 721.648   5
   2   5 -24 9481.51 665.218   2
   2  -5  23 4740.24 437.188   5
   2   5 -23 4475.35 413.295   2
   2   5 -22 9576.79 880.188   1
   2  -5  22 10310.0 686.260   5
   2   5 -21 5383.28 603.373   1
   2   5 -20 1885.82 359.646   1
   2   5 -19 143.988 149.215   1
   2   5 -18 2021.25 348.147   1
   2   5 -17 1301.68 283.484   1
   2   5 -16 258.144 141.585   1
   2   5 -15 855.014 212.215   1
   2   5 -14 2092.33 318.049   1
   2   5 -13 398.108 156.416   1
   2   5 -12 739.500 202.806   1
   2   5 -11 4558.71 446.784   1
   2   5 -10 2668.42 332.581   1
   2   5 -10 2952.21 346.391  10
   2   5  -9 23413.1 1237.79  10
   2   5  -9 21416.6 1190.34   1
   2   5  -8 3954.23 399.686  10
   2   5  -8 4028.96 404.025   1
   2   5  -7 33279.5 1639.30  10
   2   5  -7 34279.9 1633.67   1
   2   5  -6 67156.3 2916.65  10
   2   5  -6 68381.3 2893.83   1
   2   5  -5 27882.9 1401.19  10
   2   5  -5 27488.5 1378.25   1
   2   5  -4 19727.5 1072.35   1
   2   5  -4 20206.3 1094.20  10
   2   5  -3 16026.9 918.509  10
   2   5  -3 15575.8 904.282   1
   2   5  -2 52426.8 2193.56  10
  -2   5   2 48404.2 2155.96   1
   2   5  -2 45581.6 2121.01   1
   2   5  -1 18997.6 1018.28  10
  -2   5   1 17854.3 999.307   1
   2   5  -1 17380.6 968.438   1
   2   5   0 4135.70 402.174  10
  -2   5   0 5167.63 435.014   1
   2   5   1 18735.7 1007.72   1
   2   5   1 19818.2 1049.44  10
  -2   5  -1 18368.9 1025.24   1
   2   5   2 50487.6 2164.51  10
  -2   5  -2 45984.3 2140.27   1
   2   5   3 15875.4 892.682  10
  -2   5  -3 13494.9 847.534   1
  -2   5  -4 18595.2 1041.65   1
   2   5   4 19236.1 1059.77  10
   2   5   5 31852.8 1500.42  10
  -2   5  -5 26951.3 1425.41   1
   2   5   6 72694.2 3031.52  10
  -2   5  -6 67491.0 2974.45   1
   2   5   7 34721.4 1687.38  10
  -2   5  -7 32873.0 1638.88   1
  -2   5  -8 3409.97 376.085   1
   2   5   8 4287.78 439.784  10
  -2   5  -9 22372.1 1216.42   1
  -2   5 -10 2433.85 313.032   1
  -2   5 -11 4457.69 452.239   1
  -2   5 -12 811.694 190.415   1
  -2   5 -13 556.532 163.021   1
  -2   5 -14 1931.43 306.698   1
  -2   5 -15 1194.41 246.256   1
  -2   5 -16 98.5306 93.0555   1
  -2   5 -17 1574.05 291.814   1
  -2   5 -18 1480.79 290.978   1
  -2   5 -19 202.656 74.5966   1
  -2   5 -20 1464.57 284.802   1
  -2   5 -21 6445.13 672.635   1
  -2   5 -22 8920.19 827.761   1
  -2   5 -23 3994.90 376.640   2
  -2   5 -24 10344.3 687.014   2
  -2   5 -25 693.737 154.043   2
  -2   5 -26 4763.38 434.857   2
  -2   5 -27 905.952 184.161   2
  -2   5 -28 11444.5 753.320   2
  -2   5 -29 1282.83 217.879   2
  -2   5 -30 1830.67 266.961   2
  -2   5 -31 642.139 168.189   2
  -2   5 -32 6020.17 500.195   2
  -2   5 -33-165.026 90.5080   2
  -2   5 -34 409.701 138.116   2
  -2   5 -35 272.970 103.391   2
  -2   5 -36 369.721 111.309   2
  -2   5 -37 173.850 91.3131   2
  -2   5 -38 263.281 92.8521   2
   2  -5 -38 107.739 81.2778   2
  -2   5 -39 38.9043 40.6037   2
   2  -5 -39 32.6973 53.4888   2
  -2   5 -40 54.2284 65.5136   2
   2  -5 -40 158.215 90.2512   2
  -2   5 -41-57.8345 62.6812   2
   2  -5 -41-113.182 81.8001   2
  -2   5 -42 97.9422 51.0158   2
   2  -5 -42 34.1080 50.2783   2
   2   6 -41 15.8861 35.4353   2
   2  -6  41-25.4278 36.7054   5
   2   6 -40 189.556 74.6183   2
  -2  -6 -40 176.619 63.6773   2
   2  -6  40 296.758 95.2139   5
   2   6 -39 143.901 73.3174   2
  -2  -6 -39 7.33197 60.7909   2
   2  -6  39 33.1757 62.8303   5
   2   6 -38 197.922 93.3278   2
   2  -6  38 377.659 105.535   5
   2   6 -37 205.544 76.4340   2
   2  -6  37 341.926 105.813   5
   2   6 -36-13.2080 62.6557   2
   2  -6  36 72.7315 69.8711   5
   2   6 -35-105.247 84.9504   2
   2  -6  35 36.6191 72.5439   5
   2   6 -34 101.851 74.2393   2
   2  -6  34 211.913 87.2799   5
   2   6 -33 415.179 129.569   2
   2  -6  33 402.901 128.906   5
   2   6 -32 2157.10 279.903   2
   2  -6  32 2329.06 300.359   5
   2  -6  31 512.690 156.560   5
   2   6 -31 416.123 124.984   2
   2  -6  30 1293.14 230.076   5
   2   6 -30 700.535 161.550   2
   2  -6  29 949.971 206.152   5
   2   6 -29 671.075 167.145   2
   2  -6  28 450.616 139.065   5
   2   6 -28 147.161 85.1423   2
   2  -6  27 5354.22 491.116   5
   2   6 -27 5815.43 500.184   2
   2  -6  26 1060.19 209.106   5
   2   6 -26 851.628 176.117   2
   2  -6  25 8916.15 669.007   5
   2   6 -25 10153.0 686.544   2
   2  -6  24 6790.15 548.254   5
   2   6 -24 6811.77 539.366   2
   2  -6  23 683.358 165.817   5
   2   6 -23 593.329 163.312   2
   2  -6  22 4477.27 428.417   5
   2   6 -22 4589.42 419.878   2
   2  -6  21 4701.14 430.154   5
   2   6 -21 4125.12 400.302   2
   2  -6  20 342.605 126.082   5
   2   6 -20 488.724 142.406   2
   2   6 -19 376.451 230.816   1
   2  -6  19 411.584 133.567   5
   2   6 -18 4437.89 540.360   1
   2   6 -17 733.099 219.410   1
   2   6 -16 1217.50 259.157   1
   2   6 -15 1013.93 248.003   1
   2   6 -14 498.013 196.584   1
   2   6 -13 731.850 223.158   1
   2   6 -12 342.184 181.493   1
   2   6 -11 13797.3 944.628   1
   2   6 -10 341.036 102.221  10
   2   6 -10 530.625 167.276   1
   2   6  -9 517.197 135.440  10
   2   6  -9 585.765 190.311   1
   2   6  -8 1361.34 237.970  10
   2   6  -8 1358.31 256.308   1
   2   6  -7 6616.20 592.010   1
   2   6  -7 8104.71 616.712  10
   2   6  -6 568.865 181.912   1
   2   6  -6 436.139 134.393  10
   2   6  -5 11228.3 806.193   1
   2   6  -5 12671.2 805.659  10
   2   6  -4 2554.28 318.256  10
   2   6  -4 2594.80 336.125   1
   2   6  -3 5071.57 456.617  10
   2   6  -3 3859.06 418.637   1
   2   6  -2 17317.2 1002.75  10
   2   6  -2 15798.3 981.674   1
   2   6  -1 3985.42 398.362  10
   2   6  -1 3816.56 415.132   1
  -2   6   1 4829.43 473.951   1
   2   6   0 3730.25 399.149  10
   2   6   0 3575.02 402.976   1
  -2   6   0 3927.91 429.882   1
   2   6   1 3825.67 404.950  10
   2   6   1 4154.25 425.415   1
  -2   6  -1 4446.84 445.073   1
   2   6   2 17989.6 1020.27  10
  -2   6  -2 16069.4 1009.04   1
   2   6   3 4567.12 444.672  10
  -2   6  -3 4218.15 438.378   1
   2   6   4 2931.49 355.786  10
  -2   6  -4 2968.38 368.497   1
  -2   6  -5 12377.5 859.683   1
   2   6   5 13599.3 878.674  10
  -2   6  -6 695.222 195.209   1
   2   6   6 493.994 162.784  10
  -2   6  -7 6640.58 589.290   1
  -2   6  -8 1607.37 288.452   1
  -2   6  -9 694.306 176.045   1
  -2   6 -10 488.216 169.060   1
  -2   6 -11 15436.8 1024.74   1
  -2   6 -12 80.8481 91.2799   1
  -2   6 -13 509.978 162.773   1
  -2   6 -14 539.060 184.139   1
  -2   6 -15 1011.99 242.028   1
  -2   6 -16 1174.09 252.809   1
  -2   6 -17 914.335 228.464   1
  -2   6 -18 4074.30 516.142   1
  -2   6 -19-109.757 195.387   1
  -2   6 -20 338.880 101.452   2
  -2   6 -21 4285.02 398.734   2
  -2   6 -22 4243.98 405.363   2
  -2   6 -23 702.688 175.998   2
  -2   6 -24 6897.25 536.579   2
  -2   6 -25 9863.04 677.555   2
  -2   6 -26 842.966 172.124   2
  -2   6 -27 4977.98 449.264   2
  -2   6 -28 181.334 101.290   2
  -2   6 -29 759.970 171.260   2
  -2   6 -30 579.446 137.780   2
  -2   6 -31 319.923 105.848   2
  -2   6 -32 2069.72 273.542   2
  -2   6 -33 355.619 120.749   2
  -2   6 -34 95.5356 63.4827   2
  -2   6 -35 6.52174 56.9642   2
  -2   6 -36 51.5375 56.8041   2
  -2   6 -37 180.392 77.6138   2
  -2   6 -38 586.086 124.761   2
   2  -6 -39 137.269 74.7798   2
  -2   6 -39 116.166 53.3959   2
  -2   6 -40 161.031 69.7949   2
   2  -6 -40 18.4913 59.6461   2
   2  -6 -41-16.1528 48.7039   2
   2  -7  40-3.96279 41.1039   6
   2   7 -39 70.3635 60.6645   2
  -2  -7 -39 50.0807 54.8370   2
  -2  -7 -38 492.670 106.625   2
   2   7 -38 725.655 135.235   2
   2  -7  38 562.284 110.556   5
   2   7 -37 100.007 71.9128   2
   2  -7  37 21.4455 64.3441   5
   2   7 -36 927.969 162.548   2
   2  -7  36 1007.49 168.181   5
   2   7 -35 145.323 69.4030   2
   2  -7  35 122.210 59.4767   5
   2   7 -34-41.4399 84.6640   2
   2  -7  34 61.0032 50.2867   5
   2   7 -33 427.671 126.216   2
   2  -7  33 454.754 136.310   5
   2   7 -32-51.1721 65.3712   2
   2  -7  32-35.3680 73.9443   5
   2   7 -31 327.227 116.367   2
   2  -7  31 511.074 144.782   5
   2   7 -30 889.384 177.237   2
   2  -7  30 961.655 185.263   5
   2   7 -29 402.416 130.005   2
   2  -7  29 442.038 143.557   5
   2   7 -28 256.329 83.5557   2
   2  -7  28 455.764 149.527   5
   2   7 -27 388.093 90.9297   2
   2  -7  27 778.323 170.181   5
   2   7 -26 1494.41 234.267   2
   2  -7  26 1656.35 257.462   5
   2   7 -25 1430.03 238.614   2
   2  -7  25 1948.87 277.444   5
   2   7 -24 1772.32 266.837   2
   2  -7  24 2128.63 294.866   5
   2   7 -23 1362.41 232.954   2
   2  -7  23 1167.76 217.420   5
   2   7 -22 2448.65 311.057   2
   2  -7  22 2462.92 312.064   5
   2   7 -21 435.218 137.264   2
   2  -7  21 328.679 107.262   5
   2   7 -20 482.646 145.978   2
   2  -7  20 331.009 124.275   5
   2   7 -19 656.743 157.046   2
   2  -7  19 861.492 180.114   5
   2   7 -18 181.488 109.540   2
   2  -7  18 246.830 98.7560   5
   2   7 -17 509.874 134.180   2
   2  -7  17 438.733 132.062   5
   2   7 -16 1186.95 204.679   2
   2  -7  16 1320.31 206.456   5
   2   7 -15 2028.76 265.599   2
   2  -7  15 1802.48 240.070   5
   2   7 -15 1746.51 369.402   1
   2   7 -14 1008.04 270.967   1
   2   7 -13 5750.96 628.609   1
   2   7 -12 979.732 254.003   1
   2   7 -11 4660.86 546.773   1
   2   7 -10 3901.41 483.905   1
   2   7  -9 3918.52 489.906   1
   2   7  -8 1466.43 314.880   1
   2   7  -7 325.173 176.177   1
   2   7  -6 2250.65 352.075   1
   2   7  -5 3546.70 439.401   1
   2   7  -4 3476.45 431.329   1
   2   7  -3 2188.33 345.954   1
   2   7  -2 4118.26 464.002   1
   2   7  -1 940.494 223.569   1
   2   7   0 566.469 206.671   1
  -2   7   0 390.378 177.171   1
  -2   7  -1 925.922 258.158   1
  -2   7  -2 3847.74 453.645   1
  -2   7  -3 2529.19 369.455   1
  -2   7  -4 3440.62 434.896   1
  -2   7  -5 3401.59 428.893   1
  -2   7  -6 2620.50 374.175   1
  -2   7  -7 279.920 92.1509   1
  -2   7  -8 1631.41 317.984   1
  -2   7  -9 3964.20 494.517   1
  -2   7 -10 3536.89 471.610   1
  -2   7 -11 4537.40 536.859   1
  -2   7 -12 1385.29 308.904   1
  -2   7 -13 6650.01 683.077   1
  -2   7 -14 1149.23 266.907   1
  -2   7 -15 1921.33 364.072   1
  -2   7 -16 1118.24 201.516   2
  -2   7 -17 568.514 152.494   2
  -2   7 -18 481.132 150.272   2
  -2   7 -19 720.939 167.948   2
  -2   7 -20 230.720 60.7476   2
  -2   7 -21 366.502 135.937   2
  -2   7 -22 2485.59 308.062   2
  -2   7 -23 1029.67 190.639   2
  -2   7 -24 1799.10 261.081   2
  -2   7 -25 1630.40 246.939   2
  -2   7 -26 1441.12 232.403   2
  -2   7 -27 559.464 142.583   2
  -2   7 -28 310.868 97.6622   2
  -2   7 -29 287.152 113.676   2
  -2   7 -30 977.666 189.105   2
  -2   7 -31 277.285 102.181   2
  -2   7 -32 83.4453 81.1961   2
  -2   7 -33 395.054 127.228   2
  -2   7 -34 17.3628 47.8410   2
  -2   7 -35 144.217 81.1569   2
  -2   7 -36 803.022 145.097   2
  -2   7 -37 27.8628 45.2503   2
  -2   7 -38 553.787 108.500   2
   2  -7 -39-52.3631 46.2733   2
   2  -8  38-79.8965 50.3883   6
   2   8 -37 4.47008 56.1720   2
   2  -8  37 10.0983 36.8327   6
   2   8 -36 588.843 114.988   2
   2  -8  36 306.354 98.8161   6
   2   8 -35 37.5749 53.3736   2
   2  -8  35 10.2073 58.1346   6
   2   8 -34 323.285 98.1004   2
   2  -8  34 149.963 82.4616   6
   2   8 -33 43.5644 67.1649   2
   2  -8  33 4.68504 47.0911   6
   2   8 -32 734.991 151.899   2
   2   8 -31 427.484 128.259   2
   2   8 -30 3068.97 325.332   2
   2   8 -29 67.4439 53.8583   2
   2  -8  29 162.785 100.156   5
   2   8 -28 1223.65 209.884   2
   2  -8  28 1546.80 225.862   5
   2   8 -27 479.411 137.798   2
   2  -8  27 501.273 132.177   5
   2   8 -26 798.856 181.375   2
   2  -8  26 794.886 170.413   5
   2   8 -25 183.009 100.006   2
   2  -8  25 158.713 76.5635   5
   2   8 -24 49.4872 73.2686   2
   2  -8  24 86.6843 73.6688   5
   2   8 -23-3.79765 73.5979   2
   2  -8  23 79.4693 71.1545   5
   2   8 -22 2594.43 309.943   2
   2  -8  22 2093.15 280.969   5
   2   8 -21 349.296 135.721   2
   2   8 -20 288.518 104.092   2
   2   8 -19 561.029 148.026   2
   2   8 -18 953.956 194.736   2
   2   8 -17 318.316 131.139   2
   2  -8  17 414.541 117.772   6
   2   8 -16-11.7395 89.6996   2
   2  -8  16-9.86412 99.0541   6
   2   8 -15 2972.68 336.628   2
   2  -8  15 3418.04 344.116   6
   2   8 -14 1255.58 210.986   2
   2  -8  14 1033.30 184.541   6
   2   8 -13 1631.80 237.462   2
   2  -8  13 1809.52 246.565   6
   2   8 -12 1045.64 195.532   2
   2  -8  12 721.629 153.419   6
   2   8 -11 1618.78 242.728   2
   2   8 -10 3597.07 360.084   2
   2   8  -9 1058.04 194.130   2
   2   8  -8 786.405 167.781   2
   2   8  -7 97.9719 161.803   1
   2   8  -6 5212.91 588.502   1
   2   8  -5 1148.40 291.011   1
   2   8  -4 1470.52 313.495   1
   2   8  -3 1185.68 284.881   1
   2   8  -2 1482.95 340.024   1
  -2   8  -1 1571.45 328.546   1
  -2   8  -2 1602.73 339.994   1
  -2   8  -3 1297.42 294.964   1
  -2   8  -4 926.005 251.013   1
  -2   8  -5 892.120 239.432   1
  -2   8  -6 6347.81 664.399   1
  -2   8  -7-158.165 144.803   1
  -2   8  -8 438.443 119.381   2
   2   8   8 812.759 169.822   7
  -2   8  -9 1361.29 215.279   2
   2   8   9 1343.87 216.240   7
   2   8  10 3381.34 340.970   7
  -2   8 -10 3326.24 351.347   2
   2   8  11 1294.56 212.668   7
  -2   8 -11 1701.04 239.705   2
  -2   8 -12 1046.65 195.227   2
  -2   8 -13 1670.43 241.870   2
  -2   8 -14 1044.44 195.360   2
  -2   8 -15 3361.70 354.895   2
  -2   8 -16 398.157 130.564   2
  -2   8 -17 373.288 116.917   2
  -2   8 -18 774.741 170.405   2
  -2   8 -19 817.318 177.108   2
  -2   8 -20 321.060 111.896   2
  -2   8 -21 266.682 119.731   2
  -2   8 -22 2063.99 275.037   2
  -2   8 -23 87.5069 99.0715   2
  -2   8 -24 72.2754 78.0094   2
  -2   8 -25 134.470 82.7444   2
  -2   8 -26 1093.63 201.423   2
  -2   8 -27 737.625 164.828   2
  -2   8 -28 1097.87 198.138   2
  -2   8 -29 114.992 55.3533   2
  -2   8 -30 3089.33 319.225   2
  -2   8 -31 577.625 142.706   2
  -2   8 -32 722.843 154.335   2
  -2   8 -33 21.4265 58.4887   2
  -2   8 -34 245.822 81.1205   2
  -2   8 -35 17.0994 51.1854   2
  -2   8 -36 330.202 88.3664   2
   2   9 -34 10.5905 51.8841   2
   2  -9  34 111.368 46.5590   6
   2   9 -33 293.196 83.5224   2
   2  -9  33 220.278 82.0551   6
   2   9 -32 55.5907 57.1484   2
   2  -9  32-26.7269 50.2003   6
   2   9 -31 214.679 82.3496   2
   2  -9  31 206.604 82.7383   6
   2   9 -30 82.6607 65.9227   2
   2  -9  30-46.8195 68.0319   6
   2   9 -29 255.789 94.7905   2
   2  -9  29 196.768 85.8512   6
   2   9 -28 30.9744 65.5410   2
   2  -9  28 78.2593 62.3179   6
   2   9 -27 403.399 117.879   2
   2  -9  27 247.511 100.680   6
   2   9 -26 357.729 106.916   2
   2  -9  26 316.113 99.0561   6
   2   9 -25 186.434 101.810   2
   2  -9  25 207.502 79.1373   6
   2   9 -24 1252.39 213.494   2
   2  -9  24 1224.99 203.873   6
   2   9 -23 42.8996 62.6039   2
   2  -9  23 83.2618 77.8736   6
   2   9 -22 401.723 127.082   2
   2  -9  22 165.032 82.2083   6
   2   9 -21 28.0962 67.1189   2
   2  -9  21-54.9074 95.5780   6
   2   9 -20 1104.35 204.544   2
   2  -9  20 714.007 163.209   6
   2   9 -19 96.5139 64.4901   2
   2  -9  19 20.5170 69.4812   6
   2   9 -18-53.0479 87.2385   2
   2   9 -17 24.0193 63.9856   2
   2   9 -16 899.092 193.881   2
   2   9 -15 4154.35 409.747   2
   2   9 -14 134.576 80.0773   2
   2   9 -13 1239.35 213.225   2
   2   9 -12 2538.66 317.196   2
   2   9 -11 168.341 118.472   2
   2   9 -10 6807.09 540.541   2
   2   9  -9 1150.37 214.463   2
   2   9  -8 4998.44 445.641   2
   2   9  -6 1487.09 254.980   7
   2   9  -5 1463.31 240.912   7
   2   9  -4 2112.06 293.959   7
   2   9  -3 1281.79 225.152   7
   2   9  -2 484.029 152.965   7
  -2   9   2 448.953 156.970   7
  -2   9   1 2147.49 280.014   7
   2   9  -1 2477.82 315.437   7
  -2   9   0 1152.00 215.529   7
   2   9   0 895.790 193.062   7
  -2   9  -1 2745.51 321.676   7
   2   9   1 2460.70 313.905   7
   2   9   2 560.599 163.058   7
   2   9   3 1038.52 192.576   7
   2   9   4 1281.20 215.338   7
   2   9   5 1414.81 230.457   7
   2   9   6 991.478 193.230   7
   2   9   7 231.057 76.8998   7
   2   9   8 5201.06 450.655   7
  -2   9  -8 4378.13 421.894   2
  -2   9  -9 1114.68 194.599   2
   2   9   9 983.829 204.035   7
   2   9  10 7319.65 565.242   7
  -2   9 -10 7623.34 575.640   2
  -2   9 -11 231.297 92.2672   2
  -2   9 -12 1829.77 257.363   2
  -2   9 -13 1705.26 247.227   2
  -2   9 -14 330.581 118.257   2
  -2   9 -15 4171.16 410.290   2
  -2   9 -16 624.840 149.723   2
  -2   9 -17-3.36896 69.3103   2
  -2   9 -18-168.308 93.4630   2
  -2   9 -19 100.975 73.2756   2
  -2   9 -20 1292.53 223.544   2
  -2   9 -21 37.5931 66.8774   2
  -2   9 -22 363.181 123.250   2
  -2   9 -23 99.3344 81.7658   2
  -2   9 -24 1711.88 248.891   2
  -2   9 -25 195.897 98.2371   2
  -2   9 -26 469.447 126.838   2
  -2   9 -27 452.453 118.900   2
  -2   9 -28 47.6313 52.7874   2
  -2   9 -29 275.451 99.8080   2
  -2   9 -30-187.504 78.8925   2
  -2   9 -31 131.960 70.6362   2
  -2   9 -32 105.650 62.5905   2
  -2   9 -33 184.357 72.8240   2
   2  10 -32 64.7852 53.8079   7
   2  10 -31 62.2718 56.8642   2
   2  10 -31 232.487 80.1117   7
   2  10 -30 56.6824 45.0055   2
   2  10 -29 111.010 58.6343   2
   2  10 -28 33.2169 50.1315   2
   2  10 -27 218.717 87.9986   2
   2  10 -26 175.603 76.5751   2
   2  10 -25 1067.20 175.009   2
   2  10 -24 811.972 166.082   2
   2  10 -23 396.649 116.151   2
   2  10 -22 389.133 114.137   2
   2  10 -21-38.1793 75.6671   2
   2  10 -20 215.568 105.948   2
   2  10 -19 15.6504 69.6467   2
   2  10 -18 136.107 77.4605   2
   2  10 -17 31.0512 68.3442   2
   2  10 -16 992.917 200.555   2
   2  10 -15 705.860 169.911   2
   2  10 -14-28.1544 80.4213   2
   2  10 -13 489.249 149.657   7
   2  10 -13 289.288 110.771   2
   2  10 -12 424.006 151.781   7
   2  10 -11 748.689 165.557   7
   2  10 -10 1737.78 285.744   7
   2  10  -9 450.207 156.688   7
   2  10  -8 414.975 148.034   7
   2  10  -7 2349.31 317.990   7
   2  10  -6 982.214 209.839   7
   2  10  -5 4779.53 469.811   7
   2  10  -4 2759.32 351.827   7
   2  10  -3 12723.8 843.245   7
   2  10  -2 845.934 220.761   7
   2  10  -1 5458.60 501.061   7
  -2  10   0 335.967 139.372   7
   2  10   0 320.666 163.609   7
  -2  10  -1 5268.58 474.562   7
   2  10   1 5323.93 490.927   7
  -2  10  -2 1667.18 250.503   7
   2  10   2 1170.54 222.886   7
  -2  10  -3 12411.1 796.785   7
   2  10   3 13034.5 828.364   7
   2  10   4 2517.13 330.921   7
   2  10   5 4662.73 447.713   7
   2  10   6 906.627 205.704   7
   2  10   7 2584.03 311.511   7
   2  10   8 162.232 70.1970   7
   2  10   9 454.517 154.944   7
  -2  10 -14-36.9304 93.0113   2
  -2  10 -15 1099.06 207.260   2
  -2  10 -16 1143.33 209.227   2
  -2  10 -17 77.7335 70.4245   2
  -2  10 -18 336.731 103.597   2
  -2  10 -19 30.9227 76.3116   2
  -2  10 -20 392.632 128.547   2
  -2  10 -21 17.6389 73.8743   2
  -2  10 -22 571.794 140.650   2
  -2  10 -23 387.670 114.234   2
  -2  10 -24 916.347 172.888   2
  -2  10 -25 1387.72 203.244   2
  -2  10 -26 95.0707 77.3055   2
  -2  10 -27 190.759 73.6153   2
  -2  10 -28 138.516 61.6886   2
  -2  10 -29-86.4968 57.0413   2
  -2  10 -30 156.084 59.3170   2
   2  11 -28-46.3871 48.0873   7
   2  11 -27 142.750 74.8242   7
   2  11 -26 35.0433 66.3741   7
   2  11 -25 1208.63 195.868   7
   2  11 -24 337.333 117.271   7
   2  11 -23 788.237 168.454   7
   2  11 -22 259.767 112.666   7
   2  11 -21 694.616 155.424   7
   2  11 -20 23.7703 73.6146   7
   2  11 -19 171.568 102.949   7
   2  11 -18 619.049 155.535   7
   2  11 -17 693.666 159.578   7
   2  11 -16 48.7335 68.3083   7
   2  11 -15 494.055 158.147   7
   2 -11  15 379.635 120.050   3
   2  11 -14 326.554 142.410   7
   2 -11  14 111.231 96.3222   3
   2  11 -13 504.836 162.364   7
   2  11 -12 751.435 180.440   7
   2  11 -11 1454.88 250.833   7
   2  11 -10 596.870 149.696   7
   2  11  -9 624.158 186.449   7
   2  11  -8 911.383 199.237   7
   2  11  -7 136.090 134.427   7
   2  11  -6 440.603 141.313   7
   2  11  -5 1817.64 280.721   7
   2  11  -4 2378.10 308.072   7
   2  11  -3 660.945 164.007   7
   2  11  -2 598.705 161.081   7
   2  11  -1 6336.78 539.448   7
   2  11   0 304.833 129.677   7
   2  11   1 6173.71 523.438   7
   2  11   2 890.188 215.011   7
   2  11   3 757.344 185.019   7
   2  11   4 2251.48 288.178   7
   2  11   5 1879.06 267.527   7
   2  11   6 900.343 179.924   7
   2  11   7 56.0702 85.7951   7
   2 -11 -14 305.598 127.210   3
   2  12 -23 306.057 95.5783   7
   2  12 -22 219.128 87.6554   7
   2  12 -21 137.878 74.3914   7
   2  12 -20 967.915 170.882   7
   2  12 -19 114.132 67.0597   7
   2  12 -18 160.934 69.1500   7
   2  12 -17 303.759 100.894   7
   2  12 -16 85.5197 73.7352   7
   2  12 -15 361.881 125.598   7
   2  12 -14 52.0385 68.8563   7
   2 -12  14-171.758 76.5678   3
   2  12 -13 15.7675 58.6751   7
   2 -12  13 14.6594 77.3275   3
   2  12 -12 670.241 145.986   7
   2 -12  12 503.817 132.745   3
   2  12 -11 26.2195 83.3130   7
   2 -12  11 221.291 108.761   3
   2  12 -10 1451.36 230.891   7
   2 -12  10 757.621 160.195   3
   2  12  -9 216.148 84.4456   7
   2  12  -8 70.6230 66.2436   7
   2  12  -7 191.264 119.853   7
   2  12  -6 928.301 179.852   7
   2  12  -5 610.010 147.673   7
   2  12  -4 76.2759 66.3840   7
   2  12  -3 864.841 185.899   7
   2  12  -2 141.793 112.840   7
   2  12  -1 769.847 171.786   7
   2  12   0 713.999 161.001   7
   2  12   1 961.345 186.932   7
   2  12   2 108.079 73.2350   7
   2  12   3 585.346 148.716   7
   2 -12 -10 1218.73 204.258   3
   2 -12 -11 71.4862 80.0116   3
   2 -12 -12 542.441 144.168   3
   2 -12 -13-171.037 104.357   3
   2  13 -16 55.2812 66.8226   7
   2  13 -15 64.7341 65.9523   7
   2  13 -14 14.0207 43.7183   7
   2  13 -13 581.448 123.930   7
   2  13 -12-50.1419 69.2728   7
   2 -13  12-49.1388 64.9512   3
   2  13 -11-27.1599 56.9130   7
   2 -13  11-45.1270 73.3407   3
   2  13 -10 32.2596 47.7873   7
   2 -13  10 79.4964 47.6541   3
   2  13  -9 28.6451 57.8152   7
   2 -13   9-32.4798 50.4826   3
   2  13  -8 409.736 112.385   7
   2 -13   8 361.072 114.081   3
   2  13  -7 136.212 74.4883   7
   2 -13   7 77.6660 74.4680   3
   2  13  -6 185.669 94.2760   7
   2 -13   6 32.5894 56.6377   3
   2  13  -5-54.9726 78.2463   7
   2 -13   5 14.5294 64.0384   3
   2  13  -4 414.728 110.387   7
   2 -13   4 240.490 102.285   3
   2  13  -3 240.233 97.6181   7
   2 -13   3 378.843 112.082   3
   2  13  -2 730.509 151.301   7
   2 -13   2 654.056 147.728   3
   2 -13   1 1317.87 202.713   3
   2 -13   0 438.492 122.316   3
   2 -13  -1 1557.45 225.194   3
   2 -13  -2 525.101 140.562   3
   2 -13  -3 350.646 116.120   3
   2 -13  -4 293.584 110.830   3
   2 -13  -5 1.28367 57.4754   3
   2 -13  -6-99.3523 83.3318   3
   2 -13  -7 183.498 87.9165   3
   2 -13  -8 314.416 92.5267   3
   2 -13  -9 87.6847 81.4129   3
   2 -13 -10 133.916 64.5825   3
   2 -13 -11 143.529 61.4431   3
   2 -13 -12 48.2415 46.6051   3
   3   0   0 1556.32 230.140  10
   3   0   1 52086.6 2251.59  10
   3   0  -1 51914.3 2251.05  10
   3   0   2 56237.0 2388.62  10
   3   0  -2 55734.3 2405.26  10
   3   0  -3 11956.1 728.735  10
   3   0   3 10986.3 690.917  10
   3   0   3 11714.2 752.919   9
   3   0   4 61029.8 2563.59  10
   3   0   4 59413.2 2617.59   9
   3   0   5 24935.1 1226.12  10
   3   0   5 25255.9 1311.07   9
   3   0   6 10147.5 652.069  10
   3   0   6 10266.9 699.731   9
   3   0   7 1013.97 181.386  10
   3   0   7 1215.14 207.790   9
   3   0   8 428.748 144.196   9
   3   0   8 261.153 96.1510  10
   3   0   9 118.086 90.3436   9
   3   0   9 88.6359 68.6947  10
   3   0  10 1316.81 218.898  10
   3   0  10 1148.44 221.011   9
   3   0  11 1743.58 272.920   9
   3   0  12 31882.4 1650.12   9
   3   0  13 5220.66 521.943   9
   3   0  14 402.979 145.752   9
   3   0  15 8229.99 690.508   9
   3   0  16 1669.74 296.543   9
   3   0  17 729.389 195.768   9
   3   0  18 6320.20 629.504   9
   3   0  19 1593.03 322.775   9
   3   0  20 21232.7 1369.21   9
   3   0  21 5487.64 620.811   9
   3   0  22 624.734 227.738   9
   3   0  23 1120.23 296.932   9
   3   0 -24 7667.72 542.888   8
   3   0 -25 22.3646 63.6729   8
   3   0 -26 53.6616 59.7257   8
   3   0 -27 4684.97 416.763   8
   3   0 -28 1237.95 209.321   8
   3   0 -29 5000.50 433.181   8
   3   0 -30 6383.24 506.373   8
   3   0 -31 6976.25 532.504   8
   3   0 -32 313.201 109.346   8
   3   0 -33-52.4575 66.4434   8
   3   0 -34 1364.48 211.572   8
   3   0 -35 469.576 129.849   8
   3   0 -36 1491.94 212.501   8
   3   0  37 175.744 82.6129   5
   3   0 -37-4.69325 71.1684   8
   3   0  38 511.520 126.340   5
   3   0  39-125.685 65.6549   5
   3   0  40 1092.59 175.850   5
   3   0  41 749.556 135.085   5
   3   0  42 302.220 85.9034   5
   3   0  43 47.5962 45.5654   5
   3  -1  44 215.714 65.6351   5
   3  -1  43 323.641 85.7645   5
   3  -1  42 1023.96 153.582   5
   3  -1  41 215.901 78.6946   5
   3  -1  40 677.831 145.117   5
   3  -1  39 238.352 116.926   5
   3  -1  38 1303.26 199.128   5
   3  -1  37 494.288 117.855   5
   3  -1  36 411.099 125.823   5
   3   1 -36 476.066 125.718   8
   3  -1  35 405.696 130.199   5
   3   1 -35 437.678 128.455   8
   3   1 -34 1116.55 199.212   8
   3   1 -33 629.848 152.360   8
   3   1 -32 1138.61 204.230   8
   3   1 -31 111.637 94.0121   8
   3   1 -30 2697.66 305.582   8
   3   1 -29 2763.46 312.914   8
   3   1 -28 790.460 169.978   8
   3   1 -27 4697.11 418.701   8
   3   1 -26 215.195 87.4438   8
   3   1 -25 670.571 150.156   8
   3   1 -24 1644.08 231.906   8
   3  -1  23 706.227 195.804   9
   3  -1  22 5552.03 626.715   9
   3  -1  21 1124.39 266.044   9
   3  -1  20 3110.95 465.634   9
   3  -1  19 1799.00 329.635   9
   3  -1  18 8801.08 759.803   9
   3  -1  17 1460.23 289.113   9
   3  -1  16 417.480 142.195   9
   3  -1  15 7660.04 664.368   9
   3  -1  14 3139.18 402.179   9
   3  -1  13 2028.98 308.230   9
   3  -1  12 2404.99 331.477   9
   3  -1  11 27294.8 1450.38   9
   3  -1  10 7277.97 592.154   9
   3  -1   9 55243.9 2468.05   9
   3  -1   9 54249.5 2380.30  10
   3  -1   8 61354.8 2541.84  10
   3  -1   8 57190.2 2613.14   9
   3  -1   7 14340.9 823.309  10
   3  -1   7 15820.9 921.282   9
   3  -1   6 29925.6 1358.52  10
   3  -1   6 26536.2 1427.56   9
   3  -1   5 2241.77 246.569  10
   3  -1   5 2014.43 268.128   9
   3   1  -4 5480.39 466.526  10
   3  -1   4 5075.78 402.606  10
   3  -1   4 6062.72 493.567   9
   3   1  -3 9910.94 668.941  10
   3  -1   3 8628.68 579.816  10
   3  -1   3 11110.4 698.183   9
   3   1  -2 37554.6 1730.89  10
   3  -1   2 36856.1 1665.47  10
   3  -1   1 8111.57 543.072  10
   3   1  -1 7721.39 563.829  10
   3  -1   0 3911.94 348.987  10
   3   1   0 4420.24 394.517  10
   3  -1  -1 7181.69 511.128  10
   3   1   1 8653.77 592.440  10
   3  -1  -2 36273.0 1653.86  10
   3   1   2 36845.5 1698.10  10
   3  -1  -3 9097.39 613.998  10
   3   1   3 9513.47 636.750  10
   3   1   3 10761.7 691.418   9
   3   1   4 5787.46 486.032   9
   3   1   4 5561.14 461.459  10
   3   1   5 2408.84 299.765   9
   3   1   5 1970.16 254.859  10
   3   1   6 29857.2 1398.39  10
   3   1   6 26385.9 1412.08   9
   3   1   7 14749.9 883.891  10
   3   1   7 16066.5 936.553   9
   3   1   8 54579.6 2479.00  10
   3   1   8 58947.2 2540.24   9
   3   1   9 52011.9 2372.91  10
   3   1   9 55262.4 2433.77   9
   3   1  10 6710.31 569.475   9
   3   1  10 7378.90 580.106  10
   3   1  11 29512.4 1446.10   9
   3   1  11 23225.0 1343.52  10
   3   1  12 2729.47 358.870   9
   3   1  13 2057.19 311.928   9
   3   1  14 3549.58 424.632   9
   3   1  15 7586.97 661.827   9
   3   1  16 391.554 158.896   9
   3   1  17 1448.03 272.355   9
   3   1  18 9105.32 778.149   9
   3   1  19 1499.75 302.852   9
   3   1  20 3456.18 467.331   9
   3   1  21 1090.51 259.533   9
   3   1  22 5330.04 617.006   9
   3   1  23 421.567 205.199   9
   3  -1 -24 1195.00 195.848   8
   3  -1 -25 233.026 78.1796   8
   3  -1 -26 244.422 107.509   8
   3  -1 -27 4510.82 402.445   8
   3  -1 -28 579.202 138.919   8
   3  -1 -29 2760.98 309.171   8
   3  -1 -30 2796.02 313.594   8
   3  -1 -31 242.599 102.786   8
   3  -1 -32 830.151 163.592   8
   3  -1 -33 707.388 154.356   8
   3  -1 -34 1307.87 203.276   8
   3  -1 -35 266.805 96.8933   8
   3  -1 -36 253.495 98.8037   8
   3   1  37 441.926 113.950   5
   3   1  38 1310.16 185.917   5
   3  -2  44 188.096 72.8357   4
   3  -2  44 176.344 65.8703   5
   3  -2  43 315.988 89.1304   5
   3  -2  42 48.3089 44.4676   5
   3  -2  41 21.1522 63.1025   5
   3  -2  40 88.1679 75.7886   5
   3  -2  39 1506.85 215.156   5
   3  -2  38 134.144 79.3646   5
   3  -2  37 348.875 119.209   5
   3  -2  36 266.936 106.532   5
   3  -2  35 714.175 160.241   5
   3  -2  34 466.184 136.236   5
   3   2 -34 419.997 132.477   8
   3  -2  33 299.785 115.141   5
   3   2 -33 269.309 98.6840   8
   3  -2  32 2345.31 301.426   5
   3   2 -32 2211.13 278.941   8
   3   2 -31 6954.23 541.365   8
   3  -2  31 7098.59 567.915   5
   3   2 -30 467.509 140.519   8
   3   2 -29 3425.59 353.942   8
   3   2 -28 2083.67 271.777   8
   3   2 -27 6734.84 523.437   8
   3   2 -26 1595.18 239.277   8
   3   2 -25 5893.52 477.883   8
   3   2 -24 1683.67 232.075   8
   3  -2  23 515.693 184.303   9
   3   2 -23 929.816 180.790   8
   3  -2  22 503.395 210.003   9
   3  -2  21 1985.84 358.378   9
   3  -2  20 5868.75 630.450   9
   3  -2  19 821.191 202.577   9
   3  -2  18 571.088 204.646   9
   3  -2  17 1284.63 256.672   9
   3  -2  16 1571.18 286.515   9
   3  -2  15 1966.65 322.063   9
   3  -2  14 120.209 104.403   9
   3  -2  13 383.348 139.765   9
   3  -2  12 10220.1 757.336   9
   3  -2  11 10667.7 768.532   9
   3  -2  10 10074.3 725.770   9
   3  -2   9 21282.4 1188.31   9
   3  -2   8 856.588 181.984   9
   3  -2   7 40590.9 1922.45   9
   3   2  -6 6498.55 550.985  10
   3  -2   6 7308.54 567.633   9
   3   2  -5 8314.50 630.335  10
   3  -2   5 9124.25 550.008  10
   3  -2   5 8831.94 646.296   9
   3  -2   4 5209.10 389.735  10
   3   2  -4 5990.17 497.525  10
   3  -2   4 5298.57 471.444   9
   3  -2   3 1291.41 170.704  10
   3   2  -3 1120.83 214.413  10
   3  -2   2 6071.77 429.836  10
   3   2  -2 6842.52 536.716  10
   3   2  -1 2049.39 273.737  10
   3  -2   1 2246.73 238.269  10
   3  -2   0 158.936 92.6257  10
   3   2   0 224.827 102.194  10
   3   2   1 2585.84 309.470  10
   3  -2  -1 2360.35 250.533  10
   3  -2  -2 5990.42 436.520  10
   3   2   2 6151.32 504.894  10
   3  -2  -3 1091.33 178.375  10
   3   2   3 1366.65 220.617  10
   3   2   4 5951.19 485.656  10
   3   2   4 5443.98 474.676   9
   3  -2  -4 5087.54 409.614  10
   3   2   5 7644.28 594.654  10
   3   2   5 10015.1 669.952   9
   3   2   6 7242.63 571.095   9
   3   2   6 7452.31 566.746  10
   3   2   7 46109.2 2113.76   9
   3   2   7 45144.6 2093.38  10
   3   2   8 565.226 148.071   9
   3   2   8 540.468 150.258  10
   3   2   9 22550.8 1233.95  10
   3   2   9 22002.5 1223.23   9
   3   2  10 10146.7 739.005  10
   3   2  10 10531.7 741.850   9
   3   2  11 13339.7 868.987  10
   3   2  11 10582.0 786.978   9
   3   2  12 11546.8 816.824   9
   3   2  13 402.638 135.172   9
   3   2  14 126.129 84.9667   9
   3   2  15 1729.61 304.607   9
   3   2  16 1603.36 290.911   9
   3   2  17 1288.72 264.155   9
   3   2  18 437.578 162.663   9
   3   2  19 1120.13 259.166   9
   3   2  20 6362.73 660.424   9
   3   2  21 1914.57 333.348   9
   3   2  22 127.898 96.6006   9
   3   2  23 981.849 261.320   9
   3  -2 -26 1326.63 209.704   8
   3  -2 -27 5804.40 468.301   8
   3  -2 -28 1731.22 237.193   8
   3  -2 -29 2986.48 318.755   8
   3  -2 -30 385.613 112.812   8
   3  -2 -31 6884.59 522.672   8
   3  -2 -32 2344.33 276.183   8
   3  -2 -33 363.218 114.400   8
   3  -2 -34 261.424 85.8905   8
   3   2  44 115.194 37.2384   4
   3  -3  43 385.723 89.0103   4
   3  -3  43 464.904 97.9986   5
   3  -3  42 68.0396 57.0593   5
   3  -3  41 615.607 127.719   5
   3  -3  40 92.6611 61.3413   5
   3  -3  39 92.0262 83.3677   5
   3  -3  38 333.680 115.963   5
   3  -3  37 342.092 105.545   5
   3  -3  36 199.281 90.3688   5
   3  -3  35 194.689 98.2365   5
   3  -3  34 923.972 192.620   5
   3  -3  33-4.79098 80.1981   5
   3  -3  32 93.9055 69.6734   5
   3  -3  31 2780.64 337.573   5
   3   3 -31 2391.04 291.243   8
   3  -3  30 2710.23 333.173   5
   3   3 -30 2342.49 292.148   8
   3  -3  29 1424.28 242.962   5
   3   3 -29 1507.10 228.659   8
   3  -3  28 284.110 113.496   5
   3   3 -28 268.768 101.008   8
   3  -3  27 1807.96 261.525   5
   3   3 -27 1862.04 259.155   8
   3  -3  26 1697.37 257.593   5
   3   3 -26 1843.07 250.215   8
   3  -3  25 1270.68 216.174   5
   3   3 -25 1294.57 215.226   8
   3   3 -24 4589.59 411.640   8
   3  -3  24 4541.99 427.452   5
   3   3 -23 3042.34 325.582   8
   3  -3  23 3142.85 340.750   5
   3  -3  22 790.263 163.625   5
   3  -3  22 1109.50 279.602   9
   3   3 -22 735.149 153.096   8
   3  -3  21 1141.76 265.205   9
   3  -3  20 1344.46 294.917   9
   3  -3  19 66.6314 122.967   9
   3  -3  18 1535.48 290.757   9
   3  -3  17 1661.94 301.923   9
   3  -3  16 1338.12 263.364   9
   3  -3  15 162.896 74.1124   9
   3  -3  14 1201.13 252.518   9
   3  -3  13-156.112 94.5899   9
   3  -3  12 2068.28 307.700   9
   3  -3  11 5096.54 497.278   9
   3  -3  10 17858.1 1074.95   9
   3  -3   9 4489.91 453.842   9
   3   3  -8 1314.55 232.556  10
   3  -3   8 1226.06 216.643   9
   3   3  -7 18233.5 1082.74  10
   3  -3   7 17638.6 1034.72   9
   3  -3   6 5041.12 471.049   9
   3   3  -6 5595.53 510.611  10
   3   3  -5 5182.97 484.184  10
   3  -3   5 4895.19 459.623   9
   3   3  -4 9295.28 686.857  10
   3   3  -3 3113.66 363.013  10
   3   3  -2 16081.8 974.896  10
   3   3  -1 22962.2 1253.29  10
   3   3   0 2564.92 335.351  10
   3   3   1 21280.4 1168.09  10
   3   3   2 17009.5 1005.43  10
   3   3   3 2956.05 361.734  10
   3   3   4 10629.9 734.695  10
   3   3   5 5162.20 471.099  10
   3   3   5 4720.85 449.331   9
   3   3   6 5156.63 490.599  10
   3   3   6 5912.55 501.018   9
   3   3   7 18499.7 1085.59  10
   3   3   7 18327.1 1061.14   9
   3   3   8 1408.42 255.106  10
   3   3   8 1427.57 240.309   9
   3   3   9 5352.90 514.460  10
   3   3   9 4604.69 454.467   9
   3   3  10 18426.1 1125.75   9
   3   3  10 21907.7 1226.32  10
   3   3  11 5904.07 571.660  10
   3   3  11 5514.29 515.799   9
   3   3  12 1596.76 274.857   9
   3   3  13-16.9375 67.6376   9
   3   3  14 1049.69 231.068   9
   3   3  15 137.348 133.324   9
   3   3  16 736.956 190.712   9
   3   3  17 1977.49 329.200   9
   3   3  18 1512.89 295.024   9
   3   3  19 108.583 88.7651   9
   3   3  20 1940.13 356.498   9
   3   3  21 383.451 164.254   9
   3   3  22 797.284 244.167   9
   3  -3 -28 551.625 142.987   8
   3  -3 -29 1282.99 201.805   8
   3  -3 -30 2395.45 278.561   8
   3  -3 -31 2974.69 306.726   8
   3  -4  42 30.9673 39.8853   6
   3  -4  42 302.580 83.5819   5
   3  -4  41 66.7241 62.8754   5
   3  -4  40 331.837 96.0585   5
   3  -4  39 44.5807 48.1125   5
   3  -4  38 408.290 114.919   5
   3  -4  37 126.304 78.2279   5
   3  -4  36 613.942 146.080   5
   3  -4  35 709.658 160.345   5
   3  -4  34 119.980 80.3556   5
   3  -4  33 649.950 170.018   5
   3  -4  32 1207.92 218.481   5
   3  -4  31 612.681 156.328   5
   3  -4  30 394.810 134.768   5
   3  -4  29 4700.06 462.229   5
   3  -4  28 438.565 144.732   5
   3  -4  27 116.822 103.143   5
   3   4 -27 119.336 89.0615   8
   3  -4  26 1838.55 274.440   5
   3   4 -26 2153.32 279.289   8
   3  -4  25 1074.38 200.656   5
   3   4 -25 858.402 175.889   8
   3   4 -24 8290.46 590.657   8
   3  -4  24 7897.13 607.407   5
   3   4 -23 4866.74 432.384   8
   3  -4  23 5572.56 479.268   5
   3   4 -22 6338.81 487.987   8
   3  -4  22 5782.49 497.260   5
   3   4 -21 3852.66 366.087   8
   3  -4  21 4172.79 404.969   5
   3   4 -20 6690.85 497.748   8
   3  -4  20 6316.66 512.425   5
   3  -4  15 6673.52 617.080   9
   3  -4  14 1373.58 271.167   9
   3  -4  13 3580.22 423.228   9
   3  -4  12 5608.54 528.123   9
   3   4 -11 5299.29 542.594  10
   3  -4  11 4840.32 483.039   9
   3   4 -10 5459.83 550.571  10
   3  -4  10 5341.45 505.971   9
   3  -4   9 1599.71 253.840   9
   3   4  -9 1745.99 289.375  10
   3   4  -8 953.486 218.769  10
   3  -4   8 758.719 178.577   9
   3   4  -7 1052.02 221.862  10
   3  -4   7 974.566 205.958   9
   3   4  -6 93.9231 99.5044  10
   3   4  -5 1192.15 231.887  10
   3   4  -4 17379.3 1068.06  10
   3   4  -3 31622.7 1629.56  10
   3   4  -2 7424.40 621.767  10
   3   4  -1 55360.7 2515.06  10
   3   4   0 16770.8 1032.74  10
   3   4   1 56959.9 2579.38  10
   3   4   2 6651.62 601.687  10
   3   4   3 31821.9 1619.11  10
   3   4   4 16633.2 1017.89  10
   3   4   5 1086.10 229.750  10
   3   4   6-16.6478 60.9655  10
   3   4   7 897.362 192.093   9
   3   4   7 973.976 217.657  10
   3   4   8 516.329 154.766   9
   3   4   8 793.809 204.782  10
   3   4   9 1463.64 252.429   9
   3   4   9 1954.85 317.841  10
   3   4  10 5839.91 571.157  10
   3   4  10 4171.24 451.299   9
   3   4  11 4907.67 479.660   9
   3   4  12 4921.19 492.496   9
   3   4  13 3010.07 386.957   9
   3   4  14 1674.21 279.228   9
   3   4  15 7285.98 649.260   9
   3   4  16 909.030 211.840   9
   3   4  17 9171.06 773.113   9
   3   4  18 10904.3 866.453   9
   3   4  19 13252.5 999.155   9
   3   4  40 233.185 69.9675   4
   3  -5  41-59.3901 53.4058   6
   3  -5  41 104.362 57.0216   5
   3  -5  40 26.7538 57.4340   6
   3  -5  40 1.47651 45.0395   5
   3  -5  39 413.170 108.490   5
   3  -5  38-12.3728 48.2585   5
   3  -5  37 1.31037 68.8760   5
   3  -5  36 402.053 124.050   5
   3  -5  35 162.304 67.6331   5
   3  -5  34 196.206 84.9686   5
   3  -5  33 225.947 111.813   5
   3  -5  32 152.688 102.763   5
   3  -5  31 797.902 183.549   5
   3  -5  30 327.123 97.1242   5
   3  -5  29 560.388 165.504   5
   3  -5  28 420.405 140.807   5
   3  -5  27 4819.08 460.756   5
   3  -5  26 2863.65 345.970   5
   3  -5  25 320.857 114.795   5
   3  -5  24 6771.67 560.275   5
   3  -5  23 2584.27 325.159   5
   3  -5  22 10231.3 714.682   5
   3  -5  21 7547.41 582.845   5
   3   5 -20 2254.74 281.528   8
   3  -5  20 2750.66 321.779   5
   3   5 -19 2426.33 285.143   8
   3  -5  19 2779.94 322.458   5
   3   5 -18 1629.00 230.146   8
   3  -5  18 2232.63 283.987   5
   3  -5  17 322.054 107.692   5
   3   5 -16 47.5166 145.049  10
   3   5 -15-84.1668 115.196  10
   3   5 -14 2455.53 391.255  10
   3   5 -13 5805.86 608.147  10
   3   5 -12 1617.90 303.159  10
   3   5 -11 2291.12 362.599  10
   3   5 -10 4327.31 487.360  10
   3   5  -9 1130.87 248.492  10
   3   5  -8 4579.85 500.985  10
   3   5  -7 1809.04 304.605  10
   3   5  -6 4478.08 488.206  10
   3   5  -5 1755.57 296.273  10
   3   5  -4 1714.71 286.455  10
   3   5  -3 7786.13 651.485  10
   3   5  -2 10110.6 773.994  10
   3   5  -1 198.644 93.8377  10
   3   5   0 447.953 160.159  10
   3   5   1 324.343 177.701  10
   3   5   2 11907.2 840.777  10
   3   5   3 8448.50 692.769  10
   3   5   4 1515.62 280.495  10
   3   5   5 2192.20 333.537  10
   3   5   6 5499.96 554.358  10
   3   5   7 2009.20 321.556  10
   3   5   8 5514.41 568.560  10
   3   5   9 1380.60 287.240  10
   3  -6  40 80.0500 66.5639   6
   3  -6  39 483.323 118.313   6
   3  -6  38-22.1771 48.2309   6
   3  -6  37 110.986 69.0998   6
   3  -6  37 310.978 95.2950   5
   3  -6  36 238.032 92.4049   5
   3  -6  35-15.6672 53.9932   5
   3  -6  34-9.96495 69.5993   5
   3  -6  33 1220.08 200.359   5
   3  -6  32 1307.58 219.626   5
   3  -6  31 194.199 95.2555   5
   3  -6  30 471.254 145.970   5
   3  -6  29 1301.90 225.293   5
   3  -6  28 275.872 88.5282   5
   3  -6  27 1068.11 205.806   5
   3  -6  26 1020.61 213.673   5
   3  -6  25 1154.16 215.894   5
   3  -6  24 720.180 168.503   5
   3  -6  23 503.333 142.998   5
   3  -6  22 1291.52 225.253   5
   3  -6  21 3336.38 373.580   5
   3  -6  20 14522.4 897.508   5
   3  -6  19 4443.32 431.390   5
   3  -6  18 9564.28 674.590   5
   3  -6  17 1021.80 205.687   5
   3  -6  16 2131.54 282.675   5
   3  -6  15 2421.03 296.955   5
   3   6 -14 186.779 116.689  10
   3  -6  14 47.1863 93.5340   6
   3  -6  14 76.8187 80.5143   5
   3   6 -13 287.177 124.358  10
   3  -6  13 476.128 126.290   6
   3  -6  13 231.003 88.6733   5
   3   6 -12 1412.06 301.184  10
   3   6 -11 2550.90 390.855  10
   3   6 -10 1522.58 271.612  10
   3   6  -9-80.5377 84.2374  10
   3   6  -8 46.6372 68.0858  10
   3   6  -7 647.360 184.159  10
   3   6  -6 9973.89 802.082  10
   3   6  -5 1036.26 219.166  10
   3   6  -4 5931.13 576.986  10
   3   6  -3 5554.16 560.983  10
   3   6  -2 9226.58 756.306  10
   3   6  -1 1609.67 335.184  10
   3   6   0 27128.1 1506.24  10
   3   6   1 1428.39 281.866  10
   3   6   2 9321.50 764.650  10
   3   6   3 4769.16 527.800  10
   3   6   4 6596.16 631.496  10
   3   6   5 1139.03 250.157  10
   3   6   6 11678.8 903.112  10
   3   6   7 576.435 191.583  10
   3   6   8 71.4779 86.0492  10
   3  -7  38 20.2777 37.9252   6
   3  -7  37 75.4061 47.4747   6
   3  -7  36 225.728 92.3231   6
   3  -7  35 147.851 76.0299   6
   3  -7  34-64.0416 51.7987   6
   3  -7  33 204.521 84.0509   6
   3  -7  32 347.207 102.031   6
   3  -7  31 125.587 91.2996   6
   3  -7  30 1335.13 227.230   6
   3  -7  30 2118.54 273.219   5
   3  -7  29 1495.13 245.015   6
   3  -7  29 2069.39 278.760   5
   3  -7  28 2270.62 292.686   5
   3  -7  27 1120.48 209.929   5
   3  -7  26 1437.18 232.928   5
   3  -7  25 1145.48 212.934   5
   3  -7  24 277.187 106.922   5
   3  -7  23-8.54583 83.7228   5
   3  -7  22 214.306 101.182   6
   3  -7  22 138.159 71.4813   5
   3  -7  21 752.695 174.594   6
   3  -7  21 818.924 184.703   5
   3  -7  20 1246.91 221.851   6
   3  -7  19 5353.06 479.276   6
   3  -7  18 559.275 157.119   6
   3  -7  17 198.083 98.2912   6
   3  -7  16 3569.72 371.626   6
   3  -7  15 4590.61 433.389   6
   3  -7  14-72.0218 92.8791   3
   3  -7  14 189.442 84.9030   6
   3  -7  13 4118.79 409.814   3
   3  -7  13 4165.17 406.106   6
   3  -7  12 270.720 114.283   6
   3  -7  12 146.244 116.269   3
   3  -7  11 305.192 91.6185   6
   3  -7  11 512.653 143.575   3
   3  -7  10 164.408 81.4912   6
   3  -7  10 161.766 113.781   3
   3  -7   9 1668.36 240.475   6
   3  -7   9 1405.31 234.303   3
   3  -7   8 1139.48 183.371   6
   3  -7   7 1674.22 237.463   6
   3  -7   6 246.205 74.4873   6
   3   7   0 2541.78 370.064  10
   3   7   1 1455.22 293.950  10
   3   7   2 7254.99 683.725  10
   3   7   3 2266.50 367.347  10
   3   7   4 725.691 243.084  10
   3   7   5 1555.02 321.903  10
   3  -7  -9 1561.88 245.524   3
   3  -7 -10 227.044 107.886   3
   3  -7 -11 597.516 158.749   3
   3  -7 -12 238.912 96.9835   3
   3  -8  36 157.773 72.6915   6
   3  -8  35 532.168 118.221   6
   3  -8  34 11.6991 45.1024   6
   3  -8  33 647.109 132.262   6
   3  -8  32 322.449 109.031   6
   3  -8  31 100.413 74.5953   6
   3  -8  30 516.300 133.487   6
   3  -8  29 38.7450 72.7030   6
   3  -8  28 985.376 191.915   6
   3  -8  27 91.1514 69.2303   6
   3  -8  26 471.216 133.165   6
   3  -8  25 687.948 166.485   6
   3  -8  24 609.576 159.859   6
   3  -8  23 251.542 102.278   6
   3  -8  22 233.901 112.349   6
   3  -8  21 1408.52 232.563   6
   3  -8  20 290.314 110.807   6
   3  -8  19 1050.40 204.326   6
   3  -8  18 300.620 109.412   6
   3  -8  17 228.947 81.2152   6
   3  -8  16 468.278 152.620   6
   3  -8  15 480.382 131.740   6
   3  -8  14 4281.35 423.246   3
   3  -8  14 4303.31 414.130   6
   3  -8  13 551.006 131.781   6
   3  -8  13 1216.48 215.674   3
   3  -8  12 1985.73 273.603   6
   3  -8  12 2006.47 284.991   3
   3  -8  11 728.081 158.198   6
   3  -8  11 592.694 139.189   3
   3  -8  10 314.177 107.656   6
   3  -8  10 337.987 134.905   3
   3  -8   9 7195.00 586.078   3
   3  -8   9 7750.99 571.272   6
   3  -8   8 2296.47 291.588   6
   3  -8   7 1095.62 194.791   6
   3  -8   6 935.541 195.581   6
   3  -8   5 2385.83 288.507   6
   3   8  -4 1120.10 193.997   7
   3  -8   4 1256.85 212.964   6
   3   8  -3 659.215 171.165   7
   3  -8   3 623.089 156.818   6
   3   8  -2 5711.97 473.339   7
   3  -8   2 5056.76 438.559   6
   3  -8   1 3686.18 374.718   6
   3  -8   0 1743.69 249.972   6
   3  -8  -1 3644.04 366.466   6
   3  -8  -9 7083.30 589.871   3
   3  -8 -10 281.669 112.915   3
   3  -8 -11 645.731 157.151   3
   3  -8 -12 1829.81 273.043   3
   3  -8 -13 763.743 176.003   3
   3  -9  32 112.053 61.1609   6
   3  -9  31 324.771 89.8284   6
   3  -9  30-20.5270 52.5837   6
   3  -9  29 70.1242 54.3806   6
   3  -9  28 321.447 116.393   6
   3  -9  27-4.62321 50.0535   6
   3  -9  26 94.8768 85.6559   6
   3  -9  25 165.690 92.6867   6
   3  -9  24 255.910 98.4421   6
   3  -9  23 242.503 103.096   6
   3  -9  22 7.07694 60.7632   6
   3  -9  21 115.110 69.6489   6
   3  -9  20 628.661 152.246   6
   3  -9  19 318.131 102.364   6
   3  -9  18 630.824 154.629   6
   3  -9  17 319.369 93.2665   6
   3  -9  16 1554.56 241.302   6
   3  -9  15 248.852 92.9107   6
   3  -9  15 249.916 114.298   3
   3  -9  14 3357.01 350.381   6
   3  -9  14 2272.00 304.832   3
   3  -9  13 1738.46 255.647   6
   3  -9  13 1937.17 273.587   3
   3  -9  12 91.3868 75.6748   6
   3  -9  12 33.3511 77.9820   3
   3  -9  11 1408.09 221.764   6
   3  -9  11 1470.79 250.608   3
   3  -9  10 1890.11 263.937   6
   3  -9  10 1219.50 244.422   3
   3  -9   9 1768.56 249.422   6
   3  -9   9 1198.85 235.652   3
   3   9  -8 4477.61 435.150   7
   3  -9   8 3967.47 389.089   6
   3  -9   8 3768.01 411.258   3
   3   9  -7 494.724 142.521   7
   3  -9   7 520.036 135.303   6
   3  -9   7 497.892 142.033   3
   3   9  -6 1164.94 221.670   7
   3  -9   6 1806.38 260.011   6
   3   9  -5 2443.82 312.526   7
   3  -9   5 2505.96 296.227   6
   3   9  -4 766.648 182.701   7
   3  -9   4 831.862 174.220   6
   3   9  -3 1488.70 237.038   7
   3   9  -2 65.5503 108.022   7
   3   9  -1 597.194 149.040   7
   3   9   0 9350.73 656.291   7
   3  -9  -8 4184.02 434.871   3
   3  -9  -9 1413.46 251.066   3
   3  -9 -10 1430.03 248.209   3
   3  -9 -11 1119.21 202.146   3
   3  -9 -12 173.806 113.069   3
   3  -9 -13 2262.95 296.679   3
   3  -9 -14 3070.07 356.605   3
   3  10 -30 82.8921 45.6458   7
   3  10 -29 137.798 60.5554   7
   3  10 -28 303.626 96.7897   7
   3 -10  28 389.916 90.8180   6
   3  10 -27 130.365 80.5261   7
   3 -10  27 173.456 64.3526   6
   3 -10  26 88.7045 39.3113   6
   3 -10  25 36.6527 49.0083   6
   3 -10  24 138.173 66.8606   6
   3 -10  23 114.018 57.3072   6
   3 -10  22 150.270 67.3159   6
   3 -10  21 154.725 75.5388   6
   3 -10  20 184.559 82.5601   6
   3 -10  19-34.6814 83.2704   6
   3 -10  18 44.1766 80.3329   6
   3  10 -17 1151.02 207.234   7
   3 -10  17 660.772 142.322   6
   3  10 -16 719.279 171.956   7
   3 -10  16 771.073 144.117   6
   3  10 -15 402.031 146.991   7
   3 -10  15 500.008 133.493   6
   3 -10  15 322.085 115.664   3
   3  10 -14 206.090 98.9202   7
   3 -10  14 119.252 95.1669   3
   3  10 -13 871.214 196.722   7
   3 -10  13 916.810 182.317   3
   3  10 -12 152.554 106.072   7
   3 -10  12-238.992 103.279   3
   3  10 -11 1316.61 224.315   7
   3 -10  11 1488.40 253.254   3
   3  10 -10-22.0034 71.7985   7
   3 -10  10-60.1066 95.4843   3
   3  10  -9 259.930 102.956   7
   3 -10   9 352.235 136.979   3
   3  10  -8 1673.20 249.021   7
   3 -10   8 1737.58 276.732   3
   3  10  -7 302.151 116.869   7
   3 -10   7 340.914 144.905   3
   3  10  -6 174.451 117.411   7
   3 -10   6 14.8701 75.1566   3
   3 -10   5 4934.58 487.389   3
   3  10  -5 5434.21 478.878   7
   3  10  -4 1434.85 226.488   7
   3 -10   4 1346.59 246.319   3
   3  10  -3 912.639 180.358   7
   3 -10   3 895.347 217.352   3
   3 -10   2 4626.46 468.553   3
   3  10  -2 4398.14 423.181   7
   3  10  -1-135.204 98.6616   7
   3 -10   1 221.809 125.382   3
   3  10   0-19.9477 92.8826   7
   3  10   1 145.629 84.0347   7
   3 -10  -1-83.7176 77.1901   3
   3 -10  -2 4465.76 459.258   3
   3  10   2 4490.77 412.854   7
   3 -10  -3 851.719 202.786   3
   3 -10  -4 1392.61 246.364   3
   3 -10  -5 5119.18 497.056   3
   3 -10  -6-40.6410 105.918   3
   3 -10  -7 729.679 193.753   3
   3 -10  -8 1538.61 250.071   3
   3 -10  -9 499.154 162.543   3
   3 -10 -10 70.8780 78.8247   3
   3 -10 -11 1236.14 228.910   3
   3 -10 -12 228.366 92.7392   3
   3 -10 -13 1092.73 199.894   3
   3 -10 -14 36.9341 80.5173   3
   3  11 -25 319.664 99.0759   7
   3  11 -24-79.2087 59.4515   7
   3  11 -23 516.745 132.062   7
   3  11 -22-11.7923 68.3535   7
   3  11 -21-13.9032 75.8295   7
   3  11 -20 43.3611 61.0954   7
   3  11 -19 250.577 104.856   7
   3  11 -18-2.67299 65.3107   7
   3  11 -17 21.0217 57.4400   7
   3  11 -16 141.036 80.8002   7
   3  11 -15-13.0544 78.2949   7
   3  11 -14 233.592 111.330   7
   3 -11  14 58.8776 95.0485   3
   3  11 -13 53.4682 73.4691   7
   3 -11  13 135.896 78.5130   3
   3  11 -12 90.0621 70.5699   7
   3 -11  12 180.753 95.3173   3
   3  11 -11 1240.16 203.968   7
   3 -11  11 1139.29 206.559   3
   3  11 -10-86.8306 84.0660   7
   3 -11  10 8.18551 65.2251   3
   3  11  -9 127.253 117.699   7
   3 -11   9 323.737 124.142   3
   3  11  -8 201.892 104.204   7
   3 -11   8 106.832 65.5312   3
   3  11  -7 459.227 116.676   7
   3 -11   7 257.937 118.521   3
   3  11  -6 1058.98 199.180   7
   3 -11   6 1346.77 235.092   3
   3  11  -5 1540.13 238.791   7
   3 -11   5 1282.25 226.127   3
   3  11  -4 72.0522 73.3837   7
   3 -11   4 286.189 117.152   3
   3  11  -3 1610.68 233.557   7
   3 -11   3 1744.83 274.115   3
   3  11  -2 231.359 93.3838   7
   3 -11   2 386.900 147.295   3
   3  11  -1 86.0442 82.8581   7
   3 -11   1 173.480 101.165   3
   3  11   0 951.394 180.080   7
   3 -11   0 690.963 175.193   3
   3  11   1 144.514 85.2818   7
   3 -11  -1 191.994 101.641   3
   3  11   2 97.0783 71.7711   7
   3 -11  -2 235.124 105.249   3
   3  11   3 1838.40 241.398   7
   3 -11  -3 1906.19 283.422   3
   3 -11  -4 234.021 122.274   3
   3 -11  -5 1074.60 204.872   3
   3 -11  -6 1007.41 207.013   3
   3 -11  -7 279.333 124.921   3
   3 -11  -8 160.369 99.4452   3
   3 -11  -9 246.897 106.906   3
   3 -11 -10 280.835 96.7885   3
   3 -11 -11 1386.68 226.977   3
   3 -11 -12 210.734 101.878   3
   3 -11 -13 283.437 116.845   3
   3  12 -19 329.759 95.6327   7
   3  12 -18-6.02694 49.7507   7
   3  12 -17 122.580 69.4759   7
   3  12 -16 292.710 94.5423   7
   3  12 -15 4.75791 48.1244   7
   3  12 -14-24.2502 54.4848   7
   3  12 -13 130.027 74.2523   7
   3 -12  13-93.1765 72.5563   3
   3  12 -12 58.4083 48.3797   7
   3 -12  12-4.54376 56.3329   3
   3  12 -11 154.810 72.6493   7
   3 -12  11 18.5349 74.6700   3
   3  12 -10 115.467 81.7068   7
   3 -12  10 31.6209 69.7320   3
   3  12  -9 544.071 117.696   7
   3 -12   9 221.787 93.2216   3
   3  12  -8 159.388 79.9344   7
   3 -12   8 94.5000 81.8850   3
   3  12  -7 661.493 138.349   7
   3 -12   7 820.170 163.469   3
   3  12  -6 108.099 65.1280   7
   3 -12   6 185.673 83.7385   3
   3  12  -5 152.724 75.4146   7
   3 -12   5 64.3056 65.6877   3
   3  12  -4 52.6673 64.4768   7
   3 -12   4-17.8391 58.7146   3
   3  12  -3 57.4309 73.5539   7
   3 -12   3 82.7659 62.1590   3
   3  12  -2 145.178 86.5178   7
   3 -12   2 68.3657 61.3092   3
   3  12  -1 358.050 83.5747   7
   3 -12   1 359.348 123.410   3
   3  12   0 279.329 92.2718   7
   3 -12   0 309.645 124.699   3
   3 -12  -1 424.025 131.892   3
   3 -12  -2 141.441 100.316   3
   3 -12  -3 10.4532 71.7702   3
   3 -12  -4-0.36910 65.8649   3
   3 -12  -5 195.527 102.179   3
   3 -12  -6 123.260 90.0548   3
   3 -12  -7 674.957 154.328   3
   3 -12  -8 24.2826 73.3382   3
   3 -12  -9 378.259 108.818   3
   3 -12 -10 144.866 92.2112   3
   3 -12 -11 100.337 65.9782   3
   3 -12 -12-20.0421 62.5943   3
   3 -13   7 8.70250 48.6884   3
   3 -13   6 398.066 108.003   3
   3 -13   5 387.507 112.017   3
   3 -13   4 574.465 131.143   3
   3 -13   3 808.381 146.504   3
   3 -13   2 220.465 79.2122   3
   3 -13   1 564.467 118.192   3
   3 -13   0 46.7807 53.9496   3
   3 -13  -1 393.503 108.197   3
   3 -13  -2 56.0450 72.8369   3
   3 -13  -3 952.895 164.941   3
   3 -13  -4 593.647 133.655   3
   3 -13  -5 355.913 106.938   3
   3 -13  -6 480.482 121.885   3
   3 -13  -7 2.58485 50.3060   3
   3 -13  -8 28.1506 68.1972   3
   4   0   0 74064.8 3206.25  10
   4   0   1 433.667 154.307  10
   4   0  -1 1160.18 308.837  10
   4   0  -2 10187.9 761.218  10
   4   0   2 11079.2 775.573  10
   4   0  -3 7131.60 610.456  10
   4   0   3 7650.68 609.930  10
   4   0  -4 6082.67 550.281  10
   4   0   4 5633.63 507.550  10
   4   0  -5 3407.04 414.772  10
   4   0   5 4508.92 444.368  10
   4   0  -6 178.377 89.6240  10
   4   0   6 281.911 110.083  10
   4   0  -7 3973.85 453.204  10
   4   0   7 3384.90 449.448   9
   4   0  -8 121.828 104.161  10
   4   0   8 210.263 126.194   9
   4   0   8-10.9803 72.9896  10
   4   0  -9 1089.70 231.767  10
   4   0   9 1134.68 238.205  10
   4   0   9 1113.43 255.028   9
   4   0  10-62.3188 89.2317  10
   4   0  10-96.7607 97.7508   9
   4   0  11 1249.79 288.992   9
   4   0  12 7380.13 708.448   9
   4   0  13 3475.11 478.547   9
   4   0  14 5262.51 594.121   9
   4   0  15 753.480 217.501   9
   4   0  16 2902.20 445.331   9
   4   0  17 372.449 170.986   9
   4   0  18 514.701 220.840   9
   4   0 -20 1476.63 227.236   8
   4   0 -21 2354.00 293.063   8
   4   0 -22-112.460 76.2506   8
   4   0 -23 65.4631 86.9425   8
   4   0 -24 791.309 174.671   8
   4   0 -25 270.332 112.550   8
   4   0 -26 10247.6 694.877   8
   4   0 -27 3815.03 380.137   8
   4   0 -28 4589.97 422.400   8
   4   0 -29-55.2481 68.2523   8
   4   0 -30 927.237 185.497   8
   4   0 -31-54.0407 90.0787   8
   4   0 -32-77.2435 99.8458   8
   4   0 -33 76.5733 84.0316   8
   4   0 -34 723.132 147.229   8
   4   0 -35 545.352 134.299   8
   4   0 -36 77.8391 53.1399   8
   4   0 -37 35.6050 52.9764   8
   4   0  38-19.4944 75.2131   4
   4   0  39 13.5324 42.0893   4
   4   0  40 281.521 96.6562   4
   4   0  41 14.0566 50.2931   4
   4   0  42-31.5067 53.2103   4
   4  -1  42 108.959 50.6770   4
   4  -1  41 332.876 104.614   4
   4  -1  40 254.900 83.8909   4
   4  -1  39 107.111 67.2310   4
   4  -1  39 119.829 62.1269   5
   4  -1  38 342.423 106.574   4
   4  -1  38 228.658 84.0688   5
   4  -1  37 34.9531 47.1792   4
   4  -1  37 82.4875 62.9041   5
   4   1 -36 175.512 74.3244   8
   4  -1  36 71.8830 50.5500   5
   4   1 -35 250.738 103.231   8
   4  -1  35 187.488 86.8948   5
   4   1 -34 91.0001 61.0449   8
   4  -1  34 85.2169 58.6850   5
   4   1 -33 48.5811 53.7832   8
   4  -1  33 132.882 54.8203   5
   4   1 -32 395.177 123.068   8
   4  -1  32 225.200 84.0223   5
   4   1 -31 1473.20 223.489   8
   4  -1  31 1521.93 224.699   5
   4   1 -30 696.301 169.230   8
   4  -1  30 547.409 139.214   5
   4   1 -29 495.111 184.371   8
   4  -1  29 373.521 120.502   5
   4   1 -28 3609.23 368.989   8
   4  -1  28 3196.80 346.903   5
   4   1 -27 14916.2 865.104   8
   4  -1  27 13050.0 823.342   5
   4  -1  26 1342.81 214.594   5
   4   1 -26 1387.75 234.348   8
   4  -1  25 46.7699 96.6163   5
   4   1 -25 47.1798 68.1773   8
   4   1 -24-28.3070 73.8628   8
   4  -1  24 58.6869 62.5507   5
   4   1 -23 937.252 177.475   8
   4  -1  23 673.364 139.847   5
   4   1 -22 898.815 173.183   8
   4  -1  22 765.964 167.689   5
   4   1 -21 2375.30 287.409   8
   4  -1  21 2056.59 262.667   5
   4   1 -20 602.793 148.944   8
   4  -1  20 825.754 166.457   5
   4   1 -19 4366.57 397.182   8
   4   1 -18 165.994 86.1526   8
   4  -1  17 2096.30 373.198   9
   4  -1  16 2290.39 395.216   9
   4  -1  15 5016.74 587.029   9
   4  -1  14 475.773 170.273   9
   4  -1  13 1918.33 363.077   9
   4  -1  12 10134.6 848.364   9
   4  -1  11 3675.80 475.249   9
   4   1 -10 5064.55 549.521  10
   4  -1  10 4706.94 543.456   9
   4   1  -9 8288.54 713.147  10
   4  -1   9 8264.12 742.276   9
   4   1  -8 4719.66 516.847  10
   4  -1   8 4577.25 526.266   9
   4   1  -7 9868.10 790.759  10
   4  -1   7 10568.8 743.762  10
   4  -1   7 11117.6 853.722   9
   4   1  -6 1363.17 266.317  10
   4  -1   6 1230.44 217.852  10
   4  -1   5 3884.31 408.800  10
   4   1  -5 3606.44 437.425  10
   4  -1   4 4450.10 426.044  10
   4   1  -4 4360.33 473.025  10
   4  -1   3 1341.18 221.026  10
   4   1  -3 1238.20 255.240  10
   4   1  -2 13622.7 905.005  10
   4  -1   2 12086.6 809.032  10
   4   1  -1 10851.9 794.916  10
   4  -1   1 11314.9 762.316  10
   4  -1   0 780.337 197.039  10
   4   1   0 806.695 204.064  10
   4   1   1 9859.27 741.319  10
   4  -1  -1 10039.1 710.453  10
   4   1   2 14292.2 937.130  10
   4  -1  -2 13513.2 880.540  10
   4  -1  -3 1167.36 229.789  10
   4   1   3 1321.82 254.164  10
   4   1   4 3914.50 432.101  10
   4  -1  -4 3663.31 407.779  10
   4  -1  -5 2958.34 363.848  10
   4   1   5 3575.43 407.365  10
   4   1   6 791.116 199.811  10
   4  -1  -6 1386.88 247.196  10
   4  -1  -7 9891.89 757.285  10
   4   1   7 10960.8 802.320  10
   4   1   7 10834.7 841.748   9
   4  -1  -8 4571.30 488.232  10
   4   1   8 4699.82 501.055  10
   4   1   8 5509.44 577.976   9
   4  -1  -9 7737.23 667.978  10
   4   1   9 8331.43 736.734   9
   4   1   9 8451.48 699.694  10
   4   1  10 5644.89 568.447  10
   4   1  10 5435.75 586.488   9
   4   1  11 4430.71 506.601  10
   4   1  11 4104.38 510.153   9
   4   1  12 9487.27 821.192   9
   4   1  13 1991.68 354.971   9
   4   1  14 815.633 223.962   9
   4   1  15 4580.67 557.362   9
   4   1  16 2754.34 427.972   9
   4   1  17 2509.78 410.446   9
   4  -1 -23 870.194 174.173   8
   4  -1 -24 115.574 87.6190   8
   4  -1 -25 105.746 85.1824   8
   4  -1 -26 1305.97 212.384   8
   4  -1 -27 13969.4 845.066   8
   4  -1 -28 3564.17 372.090   8
   4  -1 -29 459.166 123.451   8
   4  -1 -30 375.045 113.832   8
   4  -1 -31 1475.56 231.781   8
   4  -1 -32 139.112 89.0438   8
   4  -1 -33 48.4984 68.9436   8
   4  -1 -34 72.5084 79.1747   8
   4  -1 -35 168.863 73.7383   8
   4  -1 -36 307.589 95.8466   8
   4  -1 -37 54.0697 64.7095   8
   4   1  38 331.270 111.093   4
   4  -1 -38 377.735 99.2194   8
   4   1  39 13.1719 43.5485   4
   4   1  40 230.107 77.9523   4
   4   1  41 32.6472 47.6636   4
   4   1  42 8.02951 43.5841   4
   4  -2  41 278.893 90.1351   4
   4  -2  40 126.231 66.6732   4
   4  -2  40 153.495 64.9866   5
   4  -2  39 6.41460 44.0665   4
   4  -2  39 29.0676 39.7712   5
   4  -2  38 349.475 104.838   4
   4  -2  38 222.703 80.2720   5
   4  -2  37 266.006 100.456   4
   4  -2  37 429.464 117.230   5
   4  -2  36 501.344 138.413   4
   4  -2  36 413.680 109.727   6
   4  -2  36 644.558 146.117   5
   4  -2  35 368.210 103.222   6
   4  -2  35 626.924 136.487   5
   4   2 -34 300.813 107.383   8
   4  -2  34 401.648 105.294   5
   4   2 -33 481.636 131.679   8
   4  -2  33 447.300 112.623   5
   4   2 -32 50.0951 63.7766   8
   4  -2  32 189.337 106.760   5
   4   2 -31 427.995 137.053   8
   4  -2  31 526.789 135.894   5
   4   2 -30 3078.22 337.534   8
   4  -2  30 2719.07 324.827   5
   4   2 -29 812.813 187.050   8
   4  -2  29 643.065 152.285   5
   4   2 -28 125.974 91.2102   8
   4  -2  28 222.379 100.495   5
   4   2 -27 1198.03 206.972   8
   4  -2  27 1386.82 220.039   5
   4   2 -26 879.893 177.894   8
   4  -2  26 582.747 143.788   5
   4   2 -25 2080.36 274.914   8
   4  -2  25 1795.99 259.100   5
   4   2 -24 3616.57 372.216   8
   4  -2  24 3513.30 367.643   5
   4   2 -23 665.935 152.172   8
   4  -2  23 307.184 104.193   5
   4   2 -22 2987.21 331.881   8
   4  -2  22 2479.60 302.684   5
   4   2 -21 7876.70 568.019   8
   4  -2  21 7224.36 553.329   5
   4   2 -20 1611.68 228.497   8
   4  -2  20 1747.63 247.551   5
   4   2 -19 983.737 178.292   8
   4  -2  19 903.305 179.564   5
   4   2 -18 902.213 171.203   8
   4  -2  18 572.681 147.666   5
   4  -2  17 4138.66 545.456   9
   4  -2  16 835.798 255.532   9
   4  -2  15 300.132 109.662   9
   4  -2  14 2588.91 413.186   9
   4  -2  13 864.640 236.440   9
   4   2 -12 1289.47 288.202  10
   4  -2  12 1487.25 293.396   9
   4   2 -11 2122.22 354.307  10
   4  -2  11 1613.93 319.282   9
   4   2 -10 132.012 96.2090  10
   4  -2  10 195.188 147.622   9
   4  -2   9 735.967 229.725   9
   4   2  -9 583.218 181.138  10
   4   2  -8 967.318 223.874  10
   4  -2   8 912.767 228.935   9
   4   2  -7 4607.49 515.262  10
   4   2  -6 15063.0 1031.17  10
   4   2  -5 10853.8 837.286  10
   4   2  -4 10068.8 794.974  10
   4   2  -3 16413.8 1069.77  10
   4   2  -2 763.686 193.700  10
   4   2  -1 343.423 166.888  10
   4   2   0 4750.36 505.645  10
   4   2   1-22.6714 76.0740  10
   4   2   2 984.339 238.744  10
   4   2   3 14171.1 960.540  10
   4   2   4 10545.6 793.850  10
   4   2   5 10042.5 772.224  10
   4   2   6 16785.9 1087.65  10
   4   2   7 4707.80 512.765  10
   4   2   8 856.997 213.474  10
   4   2   8 1282.71 281.407   9
   4   2   9 585.702 175.532   9
   4   2   9 859.159 226.654  10
   4   2  10 248.983 142.119   9
   4   2  10 680.694 210.235  10
   4   2  11 2068.55 361.621  10
   4   2  11 1664.89 315.719   9
   4   2  12 1635.27 327.639   9
   4   2  13 1140.55 293.568   9
   4   2  14 2159.44 367.144   9
   4   2  15 515.607 182.095   9
   4   2  16 794.023 225.445   9
   4   2  17 3920.73 523.493   9
   4  -2 -25 2124.78 283.809   8
   4  -2 -26 558.973 139.072   8
   4  -2 -27 1425.09 232.860   8
   4  -2 -28 230.140 115.289   8
   4  -2 -29 967.333 186.623   8
   4  -2 -30 3070.03 329.792   8
   4  -2 -31 483.980 129.814   8
   4  -2 -32 102.493 59.2496   8
   4  -2 -33 578.695 143.100   8
   4  -2 -34 366.304 102.796   8
   4  -2 -35 603.265 126.124   8
   4   2  36 621.831 142.372   4
   4  -2 -36 631.983 125.529   8
   4   2  37 333.321 114.312   4
   4  -2 -37 344.547 86.6187   8
   4   2  38 238.737 94.7007   4
   4  -2 -38 180.860 76.2716   8
   4   2  39 23.1858 45.5915   4
   4   2  40-18.9238 40.2273   4
   4   2  41 433.630 95.3287   4
   4  -3  40 52.7021 44.7411   4
   4  -3  39-6.47819 43.5893   4
   4  -3  39-19.9118 56.8105   6
   4  -3  39 15.8050 41.2959   5
   4  -3  38 95.2313 63.9505   4
   4  -3  38-62.7105 41.8090   6
   4  -3  38-54.9375 63.1028   5
   4  -3  37 137.714 79.7328   4
   4  -3  37 52.0714 56.5372   6
   4  -3  36 627.287 141.380   4
   4  -3  36 303.302 98.1320   6
   4  -3  36 635.531 127.788   5
   4  -3  35 758.105 152.163   4
   4  -3  35 339.998 101.389   6
   4  -3  35 765.569 150.857   5
   4  -3  34 409.210 128.677   4
   4  -3  34 123.336 81.9076   6
   4  -3  34 242.158 96.5068   5
   4  -3  33 394.302 101.768   4
   4  -3  33 457.403 116.137   5
   4  -3  32 359.300 114.095   4
   4  -3  32 260.882 104.682   5
   4   3 -31 279.879 99.3602   8
   4  -3  31 273.663 120.263   5
   4   3 -30 385.615 141.008   8
   4  -3  30 136.467 84.1841   5
   4   3 -29 1524.47 231.882   8
   4  -3  29 1445.54 239.560   5
   4   3 -28 31.5640 78.5446   8
   4  -3  28 6.86922 81.4899   5
   4   3 -27 1377.13 218.599   8
   4  -3  27 1275.23 221.401   5
   4   3 -26 2953.96 332.467   8
   4  -3  26 3198.30 356.924   5
   4   3 -25 6141.81 500.902   8
   4  -3  25 5894.74 506.875   5
   4   3 -24 435.346 149.240   8
   4  -3  24 391.065 126.058   5
   4   3 -23 1615.56 243.816   8
   4  -3  23 1230.77 215.850   5
   4   3 -22 2697.01 317.392   8
   4  -3  22 2453.55 308.089   5
   4   3 -21 506.263 132.075   8
   4  -3  21 730.721 173.092   5
   4   3 -20 2217.86 284.395   8
   4  -3  20 2232.55 288.410   5
   4   3 -19 2343.83 268.883   8
   4  -3  19 2508.36 297.972   5
   4  -3  18 192.123 85.3550   4
   4   3 -18 174.123 74.4523   8
   4  -3  18 281.883 112.021   5
   4  -3  17 4707.12 428.630   4
   4   3 -17 4159.62 378.602   8
   4  -3  17 3884.88 379.487   6
   4  -3  17 4019.55 390.683   5
   4  -3  16 5368.74 465.240   4
   4  -3  16 5478.43 618.113   9
   4   3 -16 4554.75 400.380   8
   4  -3  16 5077.19 429.629   6
   4  -3  16 4718.49 425.688   5
   4  -3  15 2908.65 442.892   9
   4   3 -14 5946.38 659.109  10
   4  -3  14 6164.28 654.494   9
   4   3 -13 9009.56 818.096  10
   4  -3  13 7634.96 749.705   9
   4  -3  12 1447.20 287.081   9
   4   3 -12 2347.14 384.899  10
   4   3 -11 987.538 241.238  10
   4  -3  11 1140.26 274.209   9
   4   3 -10 3144.68 446.632  10
   4  -3  10 3071.66 437.248   9
   4   3  -9 2401.56 390.340  10
   4   3  -8 1927.12 335.023  10
   4   3  -7 3829.03 478.787  10
   4   3  -6 11751.0 908.650  10
   4   3  -5 2140.62 347.210  10
   4   3  -4 5833.31 591.558  10
   4   3  -3 7139.83 666.478  10
   4   3  -2 20517.6 1268.37  10
   4   3  -1 19668.8 1227.48  10
   4   3   0 1659.78 341.183  10
   4   3   1 19321.0 1222.27  10
   4   3   2 22375.9 1336.72  10
   4   3   3 6825.25 632.918  10
   4   3   4 6614.88 621.892  10
   4   3   5 2231.43 346.758  10
   4   3   6 12377.5 923.046  10
   4   3   7 3972.23 492.310  10
   4   3   8 2600.32 387.303  10
   4   3   9 2897.47 420.071  10
   4   3  10 3849.25 503.368  10
   4   3  10 3180.71 447.201   9
   4   3  11 645.225 208.012  10
   4   3  11 1064.47 239.064   9
   4   3  12 2021.27 357.774   9
   4   3  13 10166.9 863.791   9
   4   3  14 5774.98 632.284   9
   4   3  15 3221.92 472.310   9
   4   3  16 4821.47 594.695   9
   4   3  17 4157.03 402.088   4
   4   3  18 119.937 65.7998   4
   4   3  19 2139.17 288.010   4
   4  -3 -27 1106.80 198.806   8
   4  -3 -28-37.9125 98.9140   8
   4  -3 -29 1224.54 204.337   8
   4  -3 -30 191.721 84.9653   8
   4  -3 -31 201.715 94.7152   8
   4   3  32 332.523 136.746   4
   4  -3 -32 109.134 68.3417   8
   4   3  33 434.980 129.766   4
   4  -3 -33 481.547 118.796   8
   4   3  34 373.255 115.544   4
   4  -3 -34 296.711 84.3050   8
   4   3  35 543.389 138.465   4
   4  -3 -35 766.773 136.054   8
   4   3  36 407.220 120.497   4
   4  -3 -36 374.574 89.5549   8
   4   3  37-7.63763 61.7012   4
   4   3  38 11.4216 56.6560   4
   4   3  39 27.1356 47.3512   4
   4   3  40 104.315 57.5362   4
   4  -4  39 33.3746 41.1270   6
   4  -4  38-9.34696 35.7705   6
   4  -4  37 1.74684 49.9511   6
   4  -4  36 34.4743 58.6507   4
   4  -4  36 65.2194 61.3434   6
   4  -4  36-32.2526 57.2839   5
   4  -4  35 815.403 155.288   4
   4  -4  35 587.922 131.850   6
   4  -4  35 879.012 162.307   5
   4  -4  34 73.2389 74.0928   4
   4  -4  34 100.427 75.3216   6
   4  -4  34 132.979 88.3446   5
   4  -4  33 117.987 72.8100   4
   4  -4  33 326.869 118.898   6
   4  -4  33 429.167 119.352   5
   4  -4  32 109.659 89.3333   4
   4  -4  32 52.4038 62.0533   6
   4  -4  32 116.220 78.7832   5
   4  -4  31 159.387 82.1322   4
   4  -4  31-25.7095 66.6816   6
   4  -4  31 89.2037 79.8186   5
   4  -4  30 550.714 146.113   4
   4  -4  30 491.780 131.517   5
   4  -4  29 1075.03 205.535   4
   4  -4  29 1053.65 211.955   5
   4  -4  28 28.7785 59.5769   4
   4  -4  28 249.490 103.742   5
   4  -4  27 1193.20 207.449   4
   4   4 -27 1127.56 198.423   8
   4  -4  27 946.951 187.926   5
   4  -4  26 744.440 167.485   4
   4   4 -26 741.053 165.034   8
   4  -4  26 698.483 174.317   5
   4  -4  25 94.7821 70.0894   4
   4   4 -25 123.860 70.5125   8
   4  -4  25 234.936 95.5065   5
   4  -4  24 1696.43 249.455   4
   4   4 -24 1229.63 215.750   8
   4  -4  24 1509.99 242.472   5
   4  -4  23 1461.98 239.518   4
   4   4 -23 1228.79 203.506   8
   4  -4  23 1148.87 218.555   5
   4  -4  22 423.628 131.066   4
   4   4 -22 147.782 105.823   8
   4  -4  22 447.730 145.542   5
   4  -4  21 8461.18 610.386   4
   4   4 -21 6902.86 549.209   8
   4  -4  21 8007.75 614.567   5
   4  -4  20 4638.47 432.670   4
   4   4 -20 3437.76 359.382   8
   4  -4  20 4321.94 414.969   6
   4  -4  20 4160.15 416.355   5
   4   4 -19 4144.03 396.277   8
   4  -4  19 4727.29 432.884   6
   4  -4  19 4469.37 430.025   5
   4   4 -18 1417.37 207.652   8
   4  -4  18 1686.60 244.802   6
   4  -4  18 1720.15 247.385   5
   4   4 -17 1103.16 192.100   8
   4  -4  17 1172.16 213.630   6
   4  -4  17 1270.33 215.448   5
   4   4 -16 1446.67 219.871   8
   4  -4  16 1283.70 223.451   6
   4  -4  16 1425.54 228.994   5
   4   4 -15 2077.08 257.648   8
   4  -4  15 2610.80 307.665   6
   4  -4  15 2848.51 321.416   5
   4   4 -14 2023.85 249.252   8
   4  -4  14 2439.67 284.043   6
   4  -4  14 2020.35 271.248   5
   4  -4  13-57.0682 67.1384   6
   4   4 -12 850.858 236.960  10
   4   4 -11 4278.52 530.736  10
   4   4 -10 1820.66 360.607  10
   4   4  -9 2127.55 377.158  10
   4   4  -8 931.282 236.231  10
   4   4  -7 92.2638 102.312  10
   4   4  -6 3082.82 435.774  10
   4   4  -5 3232.45 444.134  10
   4   4  -4 1420.98 295.550  10
   4   4  -3 1942.03 336.587  10
   4   4  -2 326.663 128.655  10
   4   4  -1 338.223 147.619  10
   4   4   0 744.408 201.957  10
   4   4   1 122.625 86.5950  10
   4   4   2 320.805 147.636  10
   4   4   3 1593.04 297.360  10
   4   4   4 1232.74 265.368  10
   4   4   5 3257.55 452.489  10
   4   4   6 3698.13 488.844  10
   4   4   7 86.6158 92.3941  10
   4   4   8 1192.56 266.810  10
   4   4   9 2028.91 362.675  10
   4   4  10 2053.48 374.261  10
   4   4  16 1221.88 209.947   4
   4   4  17 908.748 191.136   4
   4   4  18 1772.39 258.898   4
   4   4  19 4576.42 432.585   4
   4   4  20 4263.57 413.079   4
   4   4  21 7784.89 592.277   4
   4   4  22 278.622 111.410   4
   4   4  23 921.481 186.060   4
   4   4  24 1374.35 227.918   4
   4   4  25 83.0558 81.5215   4
   4   4  26 707.452 170.662   4
   4   4  27 1339.42 229.330   4
   4   4  28 436.038 124.736   4
   4  -4 -28 269.220 111.236   8
   4   4  29 1022.38 199.122   4
   4  -4 -29 914.711 168.738   8
   4   4  30 366.720 122.605   4
   4  -4 -30 467.036 121.444   8
   4   4  31 159.615 90.1981   4
   4  -4 -31 30.3211 56.7639   8
   4   4  32 103.652 77.3587   4
   4  -4 -32 5.76274 47.7148   8
   4   4  33 348.731 108.274   4
   4  -4 -33 647.740 127.608   8
   4   4  34 154.261 85.3168   4
   4  -4 -34 78.2950 49.6454   8
   4   4  35 727.617 146.092   4
   4   4  36 28.2403 56.3185   4
   4   4  37 86.1097 60.8964   4
   4  -5  38-39.5058 50.7469   6
   4  -5  37-48.7366 54.3083   6
   4  -5  36 229.683 93.0769   6
   4  -5  35 128.993 58.7063   6
   4  -5  34 342.847 110.604   6
   4  -5  33 31.2550 52.3335   6
   4  -5  32 214.612 101.985   6
   4  -5  32 129.342 78.2911   5
   4  -5  31 293.463 105.918   6
   4  -5  31 362.697 105.513   5
   4  -5  30 322.322 128.130   6
   4  -5  30 362.634 122.077   5
   4  -5  29 1350.76 222.941   6
   4  -5  29 1316.74 223.040   5
   4  -5  28 1055.16 201.358   6
   4  -5  28 1245.04 212.185   5
   4  -5  27 618.290 162.391   6
   4  -5  27 702.044 174.436   5
   4  -5  26-24.4492 102.257   6
   4  -5  26 125.512 96.1618   5
   4  -5  25 2824.39 337.323   6
   4  -5  25 2887.83 348.135   5
   4  -5  24 239.473 97.1277   6
   4  -5  24 184.786 103.215   5
   4  -5  23 2259.03 298.600   6
   4  -5  23 2459.14 318.527   5
   4  -5  22 278.657 115.852   6
   4  -5  22 354.293 130.707   5
   4  -5  21 1177.07 219.997   6
   4  -5  21 1177.17 224.058   5
   4   5 -20 1252.10 209.825   8
   4  -5  20 1352.48 239.006   6
   4  -5  20 1368.92 234.955   5
   4   5 -19 4458.28 406.960   8
   4  -5  19 4616.49 439.340   6
   4  -5  19 4757.27 451.673   5
   4   5 -18 810.211 168.583   8
   4  -5  18 974.599 193.817   6
   4   5 -17 3827.85 372.703   8
   4  -5  17 4053.89 408.507   6
   4   5 -16 10778.9 697.871   8
   4  -5  16 11940.3 762.051   6
   4   5 -15 3395.83 339.229   8
   4  -5  15 4481.39 416.367   6
   4   5 -14 161.719 92.7265   8
   4  -5  14 285.250 115.351   6
   4  -5  13 3401.99 361.358   3
   4  -5  13 3052.41 346.503   6
   4  -5  12 4371.25 408.977   6
   4  -5  12 3434.08 371.409   3
   4  -5  11-100.984 87.9557   3
   4  -5  11 27.1133 79.4479   6
   4  -5  10 849.002 168.611   3
   4  -5  10 677.928 153.173   6
   4  -5   9 4763.71 442.139   3
   4  -5   9 5243.66 452.409   6
   4  -5   8 167.545 104.979   3
   4  -5   8 149.461 67.6129   6
   4   5  -7 4565.99 551.423  10
   4  -5   7 4211.76 400.152   6
   4   5  -6 649.620 212.607  10
   4   5  -5 3132.86 453.558  10
   4   5  -4 5092.67 577.012  10
   4   5  -3 25691.7 1552.29  10
   4   5  -2 8171.91 779.710  10
   4   5  -1 15991.0 1136.94  10
   4   5   0 2682.48 439.462  10
   4   5   1 14968.8 1088.69  10
   4   5   2 7517.27 728.065  10
   4   5   3 30986.2 1775.63  10
   4   5   4 5229.34 596.081  10
   4   5   5 3401.74 485.190  10
   4   5   6 803.090 225.801  10
   4  -5  -8 47.0079 105.002   3
   4  -5  -9 5085.89 452.741   3
   4  -5 -10 1061.29 198.880   3
   4  -5 -11 5.89021 92.4396   3
   4  -5 -12 3986.34 402.238   3
   4  -5 -28 1199.52 194.082   8
   4  -5 -29 1307.00 201.969   8
   4  -5 -30 337.596 98.1926   8
   4  -5 -31 460.970 111.051   8
   4  -6  37 75.3389 50.1561   6
   4  -6  36 173.850 78.7721   6
   4  -6  35 30.5716 51.2199   6
   4  -6  34-22.2078 48.5923   6
   4  -6  33 280.164 104.050   6
   4  -6  32 365.866 108.228   6
   4  -6  31 1016.02 187.699   6
   4  -6  30 380.602 128.847   6
   4  -6  29 1002.62 196.770   6
   4  -6  28 369.064 118.266   6
   4  -6  27 709.369 158.735   6
   4  -6  26 282.523 111.610   6
   4  -6  25 124.957 91.1739   6
   4  -6  24 995.357 199.001   6
   4  -6  23 782.061 178.251   6
   4  -6  22 3006.18 352.536   6
   4  -6  21 448.891 154.307   6
   4  -6  20 3376.24 373.261   6
   4  -6  19 1108.08 212.583   6
   4  -6  18 307.087 107.064   6
   4  -6  17 5922.33 519.435   6
   4  -6  16 734.196 173.613   6
   4  -6  15 625.548 149.732   6
   4  -6  14 2116.56 289.106   3
   4  -6  14 2664.44 319.227   6
   4  -6  13 3566.13 378.119   6
   4  -6  13 3220.06 368.163   3
   4  -6  12 662.678 169.352   3
   4  -6  12 888.955 188.677   6
   4  -6  11 3144.26 352.949   3
   4  -6  11 2487.21 309.404   6
   4  -6  10 2140.29 307.786   3
   4  -6  10 2093.72 279.890   6
   4  -6   9 547.813 138.916   3
   4  -6   9 193.719 89.7406   6
   4  -6   8 1160.63 210.365   3
   4  -6   8 1235.22 214.297   6
   4  -6   7 24.4322 89.8567   3
   4  -6   7 24.1705 77.8055   6
   4  -6   6 1856.40 263.966   6
   4  -6   6 2208.74 298.046   3
   4  -6   5 655.719 160.033   6
   4  -6   5 565.797 164.339   3
   4  -6   4 1262.06 215.071   6
   4  -6   4 1146.11 220.777   3
   4  -6   3 2525.02 304.724   6
   4  -6   3 2711.66 342.310   3
   4  -6   2 5193.09 483.228   3
   4  -6   2 5926.27 483.932   6
   4  -6   1 7030.44 589.388   3
   4  -6   1 8449.53 600.590   6
   4  -6   0 1208.41 226.873   6
   4  -6   0 323.635 140.722   3
   4  -6  -1 7820.11 618.057   3
   4  -6  -1 8614.38 615.225   6
   4  -6  -2 4858.59 467.605   3
   4  -6  -2 5383.51 477.457   6
   4  -6  -3 2707.79 331.838   3
   4  -6  -4 959.913 200.299   3
   4  -6  -5 551.305 132.136   3
   4  -6  -6 2141.30 292.576   3
   4  -6  -7 133.063 114.077   3
   4  -6  -8 1636.95 264.298   3
   4  -6  -9 445.021 140.502   3
   4  -6 -10 1921.65 274.570   3
   4  -6 -11 2682.85 331.479   3
   4  -6 -12 676.424 167.246   3
   4  -6 -13 3311.54 366.690   3
   4  -6 -28 492.186 119.338   8
   4  -6 -29 1185.07 173.419   8
   4  -7  35 66.6614 43.0918   6
   4  -7  34 254.016 85.0943   6
   4  -7  33 116.884 64.1796   6
   4  -7  32-35.4907 45.7698   6
   4  -7  31 184.048 82.3381   6
   4  -7  30-48.2247 56.1103   6
   4  -7  29 602.282 143.179   6
   4  -7  28 343.849 117.525   6
   4  -7  27-60.2089 70.0684   6
   4  -7  26-56.5672 89.7057   6
   4  -7  25 51.4409 71.4377   6
   4  -7  24 409.599 131.854   6
   4  -7  23 330.894 122.595   6
   4  -7  22 1172.26 222.819   6
   4  -7  21 796.389 181.792   6
   4  -7  20 181.004 85.0996   6
   4  -7  19 1271.38 228.528   6
   4  -7  18 1079.51 211.321   6
   4  -7  17 2421.40 311.745   6
   4  -7  16 369.779 134.044   6
   4  -7  15 3426.82 376.248   3
   4  -7  15 4376.95 426.431   6
   4  -7  14 589.958 154.734   3
   4  -7  14 768.553 179.177   6
   4  -7  13 1219.59 227.685   3
   4  -7  13 1128.52 209.960   6
   4  -7  12 5394.47 481.632   3
   4  -7  12 5036.82 468.529   6
   4  -7  11 698.669 183.285   3
   4  -7  11 713.457 165.770   6
   4  -7  10 583.570 153.546   3
   4  -7  10 528.649 149.630   6
   4  -7   9 2489.85 325.679   3
   4  -7   9 2696.39 321.213   6
   4  -7   8 970.963 198.379   6
   4  -7   8 936.018 210.392   3
   4  -7   7 3244.89 360.318   6
   4  -7   7 2681.26 335.469   3
   4  -7   6 543.666 162.789   6
   4  -7   6 666.116 173.540   3
   4  -7   5 1502.58 238.316   6
   4  -7   5 1404.85 238.905   3
   4  -7   4 1247.50 211.002   6
   4  -7   4 1289.35 236.276   3
   4  -7   3 842.743 177.739   6
   4  -7   3 899.105 186.141   3
   4  -7   2 8550.89 671.887   3
   4  -7   2 9206.36 649.384   6
   4  -7   1 3703.39 389.639   6
   4  -7   1 3483.79 400.929   3
   4  -7   0 591.569 196.218   6
   4  -7   0 115.542 97.7405   3
   4  -7  -1 3534.19 388.140   6
   4  -7  -1 2965.55 368.595   3
   4  -7  -2 8689.23 664.754   3
   4  -7  -3 811.960 193.961   3
   4  -7  -4 1189.66 227.366   3
   4  -7  -5 1415.22 245.525   3
   4  -7  -6 458.780 146.843   3
   4  -7  -7 3342.49 380.850   3
   4  -7  -8 930.379 192.790   3
   4  -7  -9 2652.68 335.148   3
   4  -7 -10 435.262 151.902   3
   4  -7 -11 1293.49 243.939   3
   4  -7 -12 5916.39 517.186   3
   4  -7 -13 1312.95 223.458   3
   4  -8  32 410.032 95.9850   6
   4  -8  31 136.951 68.7443   6
   4  -8  30 20.6493 43.2053   6
   4  -8  29 181.882 76.1759   6
   4  -8  28 50.3683 45.0655   6
   4  -8  27 872.925 164.018   6
   4  -8  26 54.1035 48.6565   6
   4  -8  25-34.9261 83.2189   6
   4  -8  24 466.735 139.417   6
   4  -8  23 177.875 80.4872   6
   4  -8  22 553.720 150.244   6
   4  -8  21 387.827 132.333   6
   4  -8  20 83.1197 82.4943   6
   4  -8  19 325.312 132.770   6
   4  -8  18 1140.30 207.649   6
   4  -8  17 3220.91 362.249   6
   4  -8  16 1237.17 216.682   6
   4  -8  15 374.323 124.380   3
   4  -8  15 607.387 147.621   6
   4  -8  14 1083.20 210.386   3
   4  -8  14 1162.84 199.929   6
   4  -8  13 463.226 150.525   3
   4  -8  13 378.415 119.779   6
   4  -8  12 337.899 136.113   3
   4  -8  12 242.652 103.296   6
   4  -8  11 790.386 190.117   3
   4  -8  11 1001.89 193.209   6
   4  -8  10 1292.50 225.829   6
   4  -8  10 1509.85 240.745   3
   4  -8   9 1543.40 245.784   6
   4  -8   9 1474.85 253.737   3
   4  -8   8 1147.92 218.622   6
   4  -8   8 1161.68 222.329   3
   4  -8   7 285.541 126.449   6
   4  -8   7 115.676 86.4711   3
   4  -8   6 269.862 102.926   6
   4  -8   6 438.492 152.287   3
   4  -8   5 79.9726 96.7339   6
   4  -8   5 144.530 110.883   3
   4  -8   4 414.029 129.230   6
   4  -8   4-29.2214 84.5925   3
   4  -8   3 706.553 175.538   6
   4  -8   3 442.617 145.154   3
   4  -8   2 4498.63 459.873   3
   4  -8   2 4548.69 434.352   6
   4  -8   1 922.124 200.831   6
   4  -8   1 890.222 209.944   3
   4  -8   0 2830.94 363.540   3
   4  -8  -1 649.378 179.271   3
   4  -8  -2 4875.81 483.428   3
   4  -8  -3 557.021 175.718   3
   4  -8  -4-35.2020 103.450   3
   4  -8  -5 153.253 112.695   3
   4  -8  -6 240.098 105.271   3
   4  -8  -7 277.411 125.377   3
   4  -8  -8 1133.63 215.059   3
   4  -8  -9 1224.82 217.612   3
   4  -8 -10 1547.40 256.136   3
   4  -8 -11 617.058 171.101   3
   4  -8 -12 380.966 161.393   3
   4  -8 -13 409.414 120.815   3
   4  -8 -14 1214.15 224.806   3
   4  -9  29 347.913 82.4002   6
   4  -9  28 195.551 77.4492   6
   4  -9  27-13.9844 54.3708   6
   4  -9  26 208.204 74.3087   6
   4  -9  25 94.5442 75.8488   6
   4  -9  24 261.592 91.4432   6
   4  -9  23 328.647 95.7702   6
   4  -9  22 255.151 99.2362   6
   4  -9  21 327.315 114.214   6
   4  -9  20 166.308 91.4478   6
   4  -9  19 486.822 144.076   6
   4  -9  18 365.254 118.237   6
   4  -9  17 873.838 179.347   6
   4  -9  16 2056.80 272.624   6
   4  -9  15 94.7156 93.5391   3
   4  -9  15-11.2815 82.9442   6
   4   9 -14 1133.51 207.718   7
   4  -9  14 1172.18 214.307   3
   4  -9  14 1268.44 212.932   6
   4   9 -13 531.517 137.595   7
   4  -9  13 620.901 167.777   3
   4  -9  13 840.279 177.117   6
   4   9 -12 1268.34 217.259   7
   4  -9  12 1403.65 226.081   3
   4  -9  12 1073.57 203.130   6
   4  -9  11 615.637 159.982   3
   4  -9  11 704.294 159.438   6
   4  -9  10 194.370 94.5365   6
   4  -9  10 169.378 93.8570   3
   4  -9   9-50.3247 66.2870   6
   4  -9   9 48.2235 93.5183   3
   4  -9   8 10.2528 68.3213   6
   4  -9   8 110.421 103.338   3
   4  -9   7 744.566 156.853   6
   4  -9   7 640.248 173.942   3
   4  -9   6 185.730 98.4972   6
   4  -9   6 301.955 116.563   3
   4  -9   5 385.661 114.890   6
   4  -9   5 587.499 159.554   3
   4  -9   4 95.1605 60.8243   6
   4  -9   4 78.8403 94.6852   3
   4  -9   3 318.992 133.285   3
   4  -9   2 1667.00 275.528   3
   4  -9   1 796.889 192.477   3
   4  -9   0 127.877 89.9667   3
   4  -9  -1 822.806 207.316   3
   4  -9  -2 1607.41 266.516   3
   4  -9  -3 264.034 134.666   3
   4  -9  -4-5.92785 82.3722   3
   4  -9  -5 208.986 99.6521   3
   4  -9  -6 133.207 78.2218   3
   4  -9  -7 459.367 121.712   3
   4  -9  -8 259.582 111.649   3
   4  -9  -9 77.7319 69.9354   3
   4  -9 -10 48.7689 86.5697   3
   4  -9 -11 690.373 174.269   3
   4  -9 -12 1401.71 226.132   3
   4  -9 -13 755.363 168.848   3
   4  -9 -14 1319.23 218.570   3
   4  10 -24 248.112 95.5973   7
   4 -10  24 438.689 97.9418   6
   4  10 -23 71.7249 49.3913   7
   4 -10  23 89.3998 57.1088   6
   4  10 -22 51.2970 61.0789   7
   4 -10  22 125.426 70.6341   6
   4  10 -21-18.3663 73.9142   7
   4 -10  21-37.4177 51.2172   6
   4  10 -20-8.78412 53.6978   7
   4 -10  20-44.3799 52.6020   6
   4  10 -19-80.7711 55.6291   7
   4 -10  19 84.9078 75.0969   6
   4  10 -18 158.178 85.2584   7
   4 -10  18 187.611 77.2874   6
   4  10 -17-3.64542 64.0235   7
   4 -10  17 115.512 68.9142   6
   4  10 -16 112.933 82.1318   7
   4 -10  16 78.8124 59.2816   6
   4  10 -15 161.041 74.1179   7
   4 -10  15 81.2798 52.5030   6
   4  10 -14 315.267 107.337   7
   4 -10  14 188.743 89.6676   3
   4 -10  14 261.178 88.8973   6
   4  10 -13-21.5792 61.5074   7
   4 -10  13 0.34004 60.6083   3
   4 -10  13 137.350 76.6776   6
   4  10 -12 167.077 93.9234   7
   4 -10  12 182.792 100.313   6
   4 -10  12 299.437 121.994   3
   4 -10  11 75.1382 71.5691   6
   4 -10  11-68.7791 94.3826   3
   4 -10  10 749.178 149.438   6
   4 -10  10 302.006 114.436   3
   4 -10   9 1644.13 247.364   3
   4 -10   8 342.901 119.926   3
   4 -10   7 158.066 98.7017   3
   4 -10   6 302.829 124.156   3
   4 -10   5 609.039 163.945   3
   4 -10   4 704.481 167.115   3
   4 -10   3 633.147 174.009   3
   4 -10   2 882.152 189.699   3
   4 -10   1 308.567 142.435   3
   4 -10   0 783.016 184.560   3
   4 -10  -1 150.740 102.477   3
   4 -10  -2 651.954 165.084   3
   4 -10  -3 800.914 169.293   3
   4 -10  -4 801.311 194.932   3
   4 -10  -5 389.768 133.990   3
   4 -10  -6 443.649 129.405   3
   4 -10  -7-21.6785 86.2259   3
   4 -10  -8 498.228 147.957   3
   4 -10  -9 1544.63 245.253   3
   4 -10 -10 602.416 157.292   3
   4 -10 -11 118.464 64.9864   3
   4 -10 -12 183.440 79.1861   3
   4 -10 -13 3.55272 67.1007   3
   4  11 -17 40.6880 54.8754   7
   4  11 -16 244.327 77.3743   7
   4  11 -15 65.2314 57.8820   7
   4  11 -14 213.130 71.8431   7
   4 -11  13-59.4381 83.1299   3
   4 -11  12-44.8050 58.9553   3
   4 -11  11 124.890 84.7490   3
   4 -11  10 182.500 93.7603   3
   4 -11   9 213.110 99.0130   3
   4 -11   8 199.646 78.2269   3
   4 -11   7 51.5619 78.4819   3
   4 -11   6 228.707 102.935   3
   4 -11   5 0.72771 58.9134   3
   4 -11   4 304.095 108.694   3
   4 -11   3 252.483 97.9102   3
   4 -11   2 231.258 106.930   3
   4 -11   1 11.1114 85.9463   3
   4 -11   0-4.22996 80.4673   3
   4 -11  -1 71.1475 93.8228   3
   4 -11  -2 45.6006 66.7040   3
   4 -11  -3 117.191 79.4069   3
   4 -11  -4 200.605 108.249   3
   4 -11  -5-12.9714 64.0339   3
   4 -11  -6 52.7190 71.4120   3
   4 -11  -7 50.0504 54.0346   3
   4 -11  -8 231.384 92.1394   3
   4 -11  -9 217.449 102.901   3
   4 -11 -10 133.523 80.6571   3
   4 -11 -11 251.400 80.9303   3
   4 -11 -12 147.593 76.3161   3
   4 -11 -13-181.965 90.3292   3
   4 -12   9 57.0315 43.2387   3
   4 -12   8 37.0868 45.0848   3
   4 -12   7 261.556 81.4188   3
   4 -12   6 89.8307 73.4509   3
   4 -12   5 398.917 109.581   3
   4 -12   4 267.375 93.7781   3
   4 -12   3 477.397 112.558   3
   4 -12   2 121.261 75.9466   3
   4 -12   1 806.233 152.429   3
   4 -12   0 156.695 80.7151   3
   4 -12  -1 858.115 153.179   3
   4 -12  -2 157.116 78.8495   3
   4 -12  -3 253.187 100.071   3
   4 -12  -4 153.658 76.3035   3
   4 -12  -5 175.373 82.1662   3
   4 -12  -6 27.8199 54.9030   3
   4 -12  -7 252.773 94.0401   3
   4 -12  -8 282.230 92.0960   3
   4 -12  -9 25.6098 46.1115   3
   5   0   0 493.545 168.355  10
   5   0  -1 4183.90 509.805  10
   5   0   1 3722.49 460.253  10
   5   0  -2 225.021 159.943  10
   5   0   2 17.9374 142.781  10
   5   0  -3 97.1423 89.4210  10
   5   0   3 284.586 131.791  10
   5   0  -4 3542.11 458.618  10
   5   0   5 4741.18 441.098   4
   5   0  -5 4358.66 525.110  10
   5   0  -5 4604.00 434.603   3
   5   0   5 3780.35 394.498   3
   5   0   6 304.232 140.284   4
   5   0  -6-33.7473 150.686  10
   5   0  -6 234.142 112.440   3
   5   0   6 169.399 82.8143   3
   5   0   7 2426.78 309.498   4
   5   0  -7 1897.96 377.793  10
   5   0  -7 2346.18 299.496   3
   5   0   7 2384.41 304.966   3
   5   0   8 5472.18 475.065   4
   5   0  -8 3901.70 407.202   3
   5   0   8 4889.41 444.360   3
   5   0   9 234.464 111.589   4
   5   0  -9 87.4085 69.4212   3
   5   0   9 7.39201 100.182   3
   5   0  10 122.704 93.3847   4
   5   0 -10 312.508 130.943   3
   5   0  10 37.5448 80.1305   3
   5   0  11 2999.82 344.125   4
   5   0 -11 2482.36 311.640   3
   5   0  11 2325.13 299.741   3
   5   0  12 6488.68 540.632   4
   5   0 -12 6271.66 506.877   3
   5   0  12 5578.04 480.432   3
   5   0  13 207.367 100.100   4
   5   0  13 202.867 78.8751   3
   5   0  14 130.856 116.534   4
   5   0  14 81.0791 62.8932   3
   5   0  15 2691.90 344.462   4
   5   0  16 175.793 115.711   4
   5   0  17 1.92903 61.4343   4
   5   0 -17 23.4140 63.4288   8
   5   0  18 123.977 84.8879   4
   5   0 -18 137.456 66.2387   8
   5   0  19 422.263 150.356   4
   5   0 -19 348.395 128.989   8
   5   0  20 1785.37 275.141   4
   5   0 -20 1232.23 212.162   8
   5   0  21-0.98437 65.9605   4
   5   0 -21 152.811 103.136   8
   5   0  22 975.146 213.300   4
   5   0 -22 1184.35 214.030   8
   5   0  23 5646.72 522.433   4
   5   0 -23 5782.52 492.063   8
   5   0  24 6291.39 546.916   4
   5   0 -24 6053.23 503.418   8
   5   0  25 4470.74 460.907   4
   5   0 -25 5155.33 453.104   8
   5   0  26 62.7038 75.4108   4
   5   0 -26 52.6494 60.4891   8
   5   0  27 188.639 100.719   4
   5   0 -27 233.982 106.159   8
   5   0  28 913.608 189.791   4
   5   0 -28 807.062 172.322   8
   5   0  29 1077.99 206.925   4
   5   0 -29 847.869 166.545   8
   5   0  30-40.0454 79.4809   4
   5   0 -30 241.600 97.1620   8
   5   0  31 425.134 119.480   4
   5   0 -31 237.218 101.612   8
   5   0  32 116.151 83.6799   4
   5   0 -32-58.1110 65.0453   8
   5   0  33-32.9494 86.3702   4
   5   0 -33-46.4498 50.0563   8
   5   0  34 50.4746 48.7557   4
   5   0 -34-4.14108 50.4603   8
   5   0  35-32.5409 58.6193   4
   5   0 -35 45.7744 43.5343   8
   5   0  36 65.9572 56.6492   4
   5   0 -36 176.499 74.5721   8
   5   0  37-125.270 64.0004   4
   5   0  38-7.69987 50.3921   4
   5  -1  38 71.5605 53.1002   4
   5  -1  37 80.6257 74.5193   4
   5  -1  36 163.553 72.6795   4
   5  -1  35-5.05632 59.9194   4
   5  -1  34 172.004 88.7307   4
   5   1 -34 60.2592 53.9593   8
   5   1 -33 73.2469 55.5217   8
   5  -1  33 50.0883 50.9162   4
   5  -1  32 471.288 124.736   4
   5   1 -32 287.691 102.418   8
   5  -1  31 270.105 110.456   4
   5   1 -31 221.251 99.9765   8
   5  -1  30 34.5442 63.2717   4
   5   1 -30 27.6557 72.6453   8
   5  -1  29-5.14161 65.9585   4
   5   1 -29 102.975 76.2640   8
   5  -1  28 197.809 99.5518   4
   5   1 -28 5.25808 92.1365   8
   5  -1  27 125.911 84.2577   4
   5   1 -27 160.267 67.7533   8
   5  -1  26 321.142 133.852   4
   5   1 -26 314.993 110.501   8
   5  -1  25 1478.23 250.717   4
   5   1 -25 1350.80 233.427   8
   5  -1  24 532.478 158.571   4
   5   1 -24 729.037 166.665   8
   5  -1  23 4493.16 454.218   4
   5   1 -23 4424.28 421.465   8
   5  -1  22 1500.87 250.268   4
   5   1 -22 893.954 192.999   8
   5  -1  21 1772.64 275.988   4
   5   1 -21 1735.35 257.446   8
   5  -1  20 118.781 88.4037   4
   5   1 -20 973.896 191.297   8
   5  -1  19 377.432 146.427   4
   5   1 -19 190.957 91.9168   8
   5  -1  18 336.989 116.301   4
   5   1 -18 334.406 106.446   8
   5  -1  17 1911.93 287.846   4
   5   1 -17 1714.58 245.355   8
   5  -1  16 784.267 187.432   4
   5   1 -16 828.493 164.621   8
   5  -1  15 369.078 145.520   4
   5   1 -15 373.107 128.429   8
   5  -1  14 1177.20 223.458   4
   5  -1  14 1150.10 213.301   3
   5   1 -14 916.832 169.474   8
   5  -1  13 5132.35 471.022   4
   5  -1  13 4158.50 410.393   3
   5   1 -13 4748.69 409.328   8
   5  -1  12 4144.94 416.604   4
   5   1 -12 4056.87 399.506   3
   5   1 -12 3266.41 332.333   8
   5  -1  12 3206.90 355.841   3
   5  -1  11 981.863 186.462   4
   5   1 -11 887.198 191.826   3
   5  -1  11 1063.49 201.014   3
   5   1 -11 897.418 168.294   8
   5  -1  10 3243.82 362.553   4
   5   1 -10 2840.24 331.057   3
   5  -1  10 2942.78 336.602   3
   5   1 -10 2193.56 257.980   8
   5  -1   9 4417.74 430.761   4
   5   1  -9 4062.27 416.289   3
   5  -1   9 4406.12 417.191   3
   5  -1   8 5310.70 468.731   4
   5   1  -8 4821.07 444.382   3
   5  -1   8 3863.90 402.087   3
   5  -1   7 1552.60 241.955   4
   5   1  -7 1141.01 200.401   3
   5  -1   7 1003.82 178.474   3
   5  -1   6 2840.86 335.173   4
   5   1  -6 2923.13 337.832   3
   5  -1   6 2513.36 315.332   3
   5   1  -5 1413.52 300.581  10
   5   1  -5 1053.48 192.901   3
   5  -1   5 958.497 196.096   3
   5   1  -4 1761.77 321.063  10
   5   1  -4 1797.17 257.327   3
   5  -1   4 2094.01 284.563   3
   5   1  -3 736.077 203.669  10
   5   1  -3 802.093 167.484   3
   5  -1   3 1030.89 202.822   3
   5   1  -2 361.195 156.221  10
   5   1  -1 1545.08 328.819  10
   5   1   0 5155.64 564.106  10
   5   1   1 696.441 203.380  10
   5   1   2 33.5751 68.5929  10
   5   1   3 394.969 157.840  10
   5   1   3 1084.48 203.255   3
   5  -1  -3 921.408 191.511   3
   5   1   4 1925.88 340.831  10
   5   1   4 2243.00 288.857   3
   5  -1  -4 1988.87 277.645   3
   5   1   5 1032.44 271.541  10
   5   1   5 1329.11 218.518   3
   5  -1  -5 1009.92 193.007   3
   5   1   6 2469.13 309.375   4
   5   1   6 3454.09 465.594  10
   5   1   6 2596.46 319.875   3
   5  -1  -6 2746.31 325.138   3
   5   1   7 1521.46 245.827   4
   5   1   7 1135.19 206.198   3
   5  -1  -7 1008.80 204.522   3
   5   1   8 4829.41 451.172   4
   5   1   8 4218.98 410.525   3
   5  -1  -8 4374.03 423.437   3
   5   1   9 4325.35 429.420   4
   5   1   9 4331.73 425.228   3
   5  -1  -9 4403.71 425.132   3
   5   1  10 3591.75 384.979   4
   5   1  10 3160.58 345.578   3
   5  -1 -10 2700.11 328.820   3
   5   1  11 995.730 200.403   4
   5   1  11 847.128 189.667   3
   5  -1 -11 673.762 156.312   3
   5   1  12 4286.78 421.220   4
   5   1  12 3225.06 354.120   3
   5  -1 -12 3256.20 358.185   3
   5   1  13 5601.68 496.610   4
   5   1  13 4582.67 432.046   3
   5   1  14 1500.47 254.596   4
   5   1  14 1162.07 213.327   3
   5   1  15 286.139 104.304   4
   5   1  16 1156.55 225.659   4
   5   1  17 1985.58 290.057   4
   5   1  18 292.337 123.780   4
   5   1  19 274.077 114.820   4
   5   1  20 246.763 116.972   4
   5   1  21 1691.62 270.929   4
   5  -1 -21 1744.59 258.207   8
   5   1  22 1131.57 222.487   4
   5  -1 -22 1190.35 210.955   8
   5   1  23 4196.17 441.604   4
   5  -1 -23 4355.81 412.058   8
   5   1  24 660.029 170.939   4
   5  -1 -24 805.438 180.230   8
   5   1  25 897.619 198.365   4
   5  -1 -25 1466.78 230.483   8
   5   1  26 105.609 74.3535   4
   5  -1 -26 223.098 117.239   8
   5   1  27 135.021 93.7183   4
   5  -1 -27 191.407 88.3766   8
   5   1  28 255.783 113.938   4
   5  -1 -28 108.303 63.1739   8
   5   1  29 59.7557 64.5680   4
   5  -1 -29 71.6192 59.7150   8
   5   1  30 134.344 72.1192   4
   5  -1 -30 177.426 107.574   8
   5   1  31 265.841 109.314   4
   5  -1 -31 121.636 55.7428   8
   5   1  32 349.218 125.697   4
   5  -1 -32 272.074 87.3583   8
   5   1  33 105.939 67.9004   4
   5  -1 -33 93.5449 66.8175   8
   5   1  34 141.556 69.9377   4
   5  -1 -34 153.619 73.0099   8
   5   1  35-38.1675 70.6558   4
   5  -1 -35 69.0992 60.9403   8
   5   1  36 111.024 60.6061   4
   5  -1 -36 102.823 50.3406   8
   5   1  37 83.7499 47.7822   4
   5  -1 -37 101.784 58.2592   8
   5   1  38 51.4121 35.0155   4
   5  -2  37 128.601 65.2036   4
   5  -2  36 56.3081 51.0038   4
   5  -2  35-56.1693 54.5444   4
   5  -2  34 2.71380 60.9290   4
   5  -2  33 291.800 96.5546   4
   5  -2  32 341.738 103.614   4
   5   2 -32 425.301 112.965   8
   5  -2  31 701.434 160.807   4
   5   2 -31 568.224 133.733   8
   5  -2  30 511.241 135.529   4
   5   2 -30 439.122 123.999   8
   5  -2  29 210.037 96.1670   4
   5   2 -29 154.515 100.806   8
   5  -2  28 863.010 182.574   4
   5   2 -28 728.398 154.220   8
   5  -2  27 229.215 107.520   4
   5   2 -27 247.508 101.538   8
   5  -2  26 804.084 181.351   4
   5   2 -26 558.821 156.921   8
   5  -2  25 76.8519 75.3831   4
   5   2 -25-112.970 83.2849   8
   5  -2  24 5639.63 506.585   4
   5   2 -24 5212.55 463.410   8
   5  -2  23 1081.35 213.409   4
   5   2 -23 1161.13 211.808   8
   5  -2  22 2283.13 312.208   4
   5   2 -22 2314.15 290.075   8
   5  -2  21 2210.20 306.079   4
   5   2 -21 1777.88 256.154   8
   5  -2  20 670.239 154.419   4
   5   2 -20 767.261 159.014   8
   5  -2  19 1682.59 263.559   4
   5   2 -19 1783.36 250.982   8
   5  -2  19 1191.23 200.418   6
   5  -2  18 1218.56 227.386   4
   5   2 -18 783.298 163.630   8
   5  -2  18 975.792 188.663   6
   5  -2  17 492.506 150.860   4
   5   2 -17 438.103 129.131   8
   5  -2  17 439.952 129.911   6
   5  -2  16 621.374 157.544   4
   5   2 -16 973.475 184.134   8
   5  -2  16 699.817 146.054   6
   5  -2  15 483.636 151.164   4
   5   2 -15 674.130 143.660   8
   5  -2  15 588.496 155.903   6
   5  -2  14 1873.40 282.577   4
   5  -2  14 1813.69 263.514   3
   5   2 -14 1250.39 212.141   8
   5  -2  14 1884.02 247.064   6
   5  -2  13 1397.14 240.028   4
   5  -2  13 1101.49 196.067   3
   5   2 -13 1366.15 212.723   8
   5  -2  13 1372.62 210.788   6
   5  -2  12 9101.52 648.828   4
   5   2 -12 8078.39 616.916   3
   5  -2  12 8076.64 595.347   3
   5   2 -12 7654.70 542.668   8
   5  -2  12 7147.93 545.989   6
   5  -2  11 3667.48 389.971   4
   5   2 -11 3622.96 382.036   3
   5  -2  11 3535.54 377.646   3
   5  -2  11 3586.42 358.853   6
   5  -2  10 280.417 117.443   4
   5  -2  10 263.378 123.165   3
   5  -2  10 347.529 114.287   6
   5  -2   9 1859.92 276.564   4
   5   2  -9 1277.48 213.284   3
   5  -2   9 1460.76 234.101   3
   5  -2   9 1487.00 215.638   6
   5  -2   8 5269.93 470.020   4
   5   2  -8 4983.44 449.433   3
   5  -2   8 4938.73 452.737   3
   5  -2   8 4073.41 391.804   6
   5  -2   7 458.853 141.142   4
   5   2  -7 931.221 195.044   3
   5  -2   7 751.927 172.965   3
   5  -2   7 468.335 116.327   6
   5   2  -6 3271.67 356.148   3
   5  -2   6 2307.60 319.610   3
   5  -2   6 2685.31 296.435   6
   5   2  -5 909.657 200.474   3
   5  -2   5 679.392 167.190   3
   5   2  -4 9995.17 692.374   3
   5  -2   4 9674.89 686.486   3
   5   2  -3 2018.92 281.272   3
   5  -2   3 1905.27 282.183   3
   5   2  -2 3164.58 357.503   3
   5  -2   2 3026.48 358.530   3
   5   2  -1 182.081 108.965   3
   5  -2   1 257.957 122.463   3
   5   2   0 37.0576 84.2610   3
   5  -2   0 129.214 72.9064   3
   5   2   1 355.620 131.615   3
   5  -2  -1 127.235 104.503   3
   5   2   2 2682.96 326.013   3
   5  -2  -2 3207.53 357.796   3
   5   2   3 2132.48 285.758   3
   5  -2  -3 2077.34 289.236   3
   5   2   4 10006.6 692.627   3
   5  -2  -4 9647.69 687.756   3
   5   2   5 752.635 175.728   3
   5  -2  -5 508.676 157.208   3
   5   2   6 3235.46 353.397   3
   5  -2  -6 2977.10 347.931   3
   5   2   7 502.048 139.989   4
   5   2   7 707.141 173.887   3
   5  -2  -7 787.047 171.016   3
   5   2   8 5206.89 472.056   4
   5   2   8 4933.71 449.758   3
   5  -2  -8 5287.46 468.729   3
   5   2   9 1825.31 270.136   4
   5   2   9 1664.32 251.904   3
   5  -2  -9 1040.10 205.315   3
   5   2  10 503.978 162.020   4
   5   2  10 445.687 138.416   3
   5  -2 -10 614.062 158.888   3
   5   2  11 3286.72 378.220   4
   5   2  11 3939.54 385.033   3
   5  -2 -11 3662.17 388.673   3
   5   2  12 8006.94 622.361   4
   5   2  12 8807.17 622.484   3
   5  -2 -12 7978.86 607.117   3
   5   2  13 1232.24 225.591   4
   5   2  13 1406.88 226.803   3
   5   2  14 1787.32 276.102   4
   5   2  14 1755.45 249.902   3
   5   2  15 632.531 158.522   4
   5   2  16 975.125 209.029   4
   5   2  17 399.568 128.007   4
   5   2  18 728.681 175.915   4
   5   2  19 1469.89 253.449   4
   5   2  20 733.333 172.768   4
   5   2  21 1823.31 280.474   4
   5   2  22 2455.75 323.401   4
   5   2  23 1314.58 237.652   4
   5  -2 -23 1245.65 209.370   8
   5   2  24 5012.58 475.499   4
   5  -2 -24 5110.31 455.957   8
   5   2  25-31.0938 63.7743   4
   5  -2 -25 102.142 79.0430   8
   5   2  26 580.659 151.871   4
   5  -2 -26 663.283 153.933   8
   5   2  27 137.778 94.5788   4
   5  -2 -27 207.776 118.334   8
   5   2  28 818.594 175.920   4
   5  -2 -28 809.123 177.232   8
   5   2  29 174.269 80.1858   4
   5  -2 -29 44.5820 93.5790   8
   5   2  30 476.745 139.926   4
   5  -2 -30 874.868 169.527   8
   5   2  31 674.353 153.251   4
   5  -2 -31 768.590 164.106   8
   5   2  32 291.474 112.024   4
   5  -2 -32 275.547 98.7761   8
   5   2  33 275.400 98.0452   4
   5  -2 -33 209.482 96.0844   8
   5   2  34 88.0386 66.1174   4
   5  -2 -34-42.4073 69.6751   8
   5   2  35 109.200 57.7464   4
   5  -2 -35 5.02011 38.6625   8
   5   2  36 77.4577 63.2963   4
   5  -2 -36-17.5908 49.9731   8
   5   2  37 82.3131 50.7051   4
   5  -2 -37 134.870 64.7396   8
   5  -3  36 139.754 72.9364   4
   5  -3  35 184.286 72.9082   4
   5  -3  34 303.451 97.0389   4
   5  -3  33 206.213 90.8467   4
   5  -3  32 420.612 111.470   4
   5  -3  31 244.404 91.2279   4
   5  -3  31 326.275 91.2317   6
   5  -3  30 118.949 78.9774   4
   5  -3  30 209.263 92.0770   6
   5  -3  29 280.289 120.432   4
   5   3 -29 314.330 101.600   8
   5  -3  29 189.264 52.8818   6
   5  -3  28-3.53167 59.6262   4
   5   3 -28 157.511 104.360   8
   5  -3  28-43.5167 74.1992   6
   5  -3  27-33.8321 89.7623   4
   5   3 -27 103.777 89.8427   8
   5  -3  27 45.5436 75.4863   6
   5  -3  26 48.3915 64.7321   4
   5   3 -26 53.3638 73.7948   8
   5  -3  26 69.7471 60.5533   6
   5  -3  25-72.5673 57.9390   4
   5   3 -25-4.91244 80.2490   8
   5  -3  25-34.5413 65.3223   6
   5  -3  24 1878.67 270.018   4
   5   3 -24 2135.46 266.608   8
   5  -3  24 1524.28 235.227   6
   5  -3  23 734.395 176.740   4
   5   3 -23 733.578 162.639   8
   5  -3  23 679.900 156.099   6
   5  -3  22 425.638 132.769   4
   5   3 -22 281.181 103.751   8
   5  -3  22 330.028 121.265   6
   5  -3  21 2543.33 324.297   4
   5   3 -21 2252.59 286.662   8
   5  -3  21 2118.76 279.367   6
   5  -3  20 1473.92 248.759   4
   5   3 -20 1157.60 205.874   8
   5  -3  20 1226.08 209.443   6
   5  -3  19 520.938 144.748   4
   5   3 -19 386.294 115.724   8
   5  -3  19 415.004 139.377   6
   5  -3  18 1414.45 237.274   4
   5   3 -18 948.919 179.012   8
   5  -3  18 1164.80 204.141   6
   5  -3  17 2478.82 320.140   4
   5   3 -17 1617.35 240.407   8
   5  -3  17 2019.49 270.322   6
   5  -3  16 1171.46 214.370   4
   5   3 -16 941.825 172.864   8
   5  -3  16 1045.10 192.213   6
   5  -3  15 1068.02 208.924   4
   5   3 -15 872.588 169.342   8
   5  -3  15 1082.14 190.645   6
   5   3 -14 419.840 127.288   8
   5  -3  14 790.050 172.365   3
   5  -3  14 557.604 144.976   6
   5  -3  13 433.340 135.205   4
   5  -3  13 348.720 139.868   3
   5  -3  13 425.103 135.158   6
   5  -3  12 3180.51 350.105   4
   5  -3  12 2795.86 323.722   3
   5  -3  12 2384.04 297.466   6
   5  -3  11 2083.87 291.416   4
   5   3 -11 2319.56 296.796   3
   5  -3  11 1793.27 272.991   3
   5  -3  11 1904.00 261.710   6
   5  -3  10 2525.58 316.143   4
   5   3 -10 2921.88 335.177   3
   5  -3  10 2349.52 305.907   3
   5  -3  10 2188.81 274.830   6
   5  -3   9 2147.73 298.233   4
   5   3  -9 3239.69 356.431   3
   5  -3   9 2811.12 330.140   3
   5  -3   9 3324.81 342.099   6
   5   3  -8 6602.67 527.107   3
   5  -3   8 6038.31 505.953   3
   5  -3   8 5952.04 484.701   6
   5   3  -7 4726.08 469.671   3
   5  -3   7 5425.13 491.866   3
   5  -3   7 6058.42 479.261   6
   5   3  -6 1234.22 215.164   3
   5  -3   6 2038.23 281.278   3
   5  -3   6 1631.58 238.327   6
   5   3  -5 1935.71 279.627   3
   5  -3   5 2365.57 317.247   3
   5  -3   5 2210.50 278.346   6
   5   3  -4 5600.70 493.465   3
   5  -3   4 5502.55 490.660   3
   5  -3   4 5000.18 446.698   6
   5   3  -3 8409.13 636.188   3
   5  -3   3 8591.88 639.588   3
   5  -3   3 8117.25 596.328   6
   5   3  -2 4737.85 438.048   3
   5  -3   2 4029.16 421.173   3
   5  -3   2 4159.98 401.016   6
   5   3  -1 2063.41 284.483   3
   5  -3   1 1467.40 248.879   3
   5  -3   1 1669.54 255.444   6
   5   3   0 12466.1 795.243   3
   5  -3   0 11173.9 776.441   3
   5   3   1 1521.98 248.915   3
   5  -3  -1 1302.21 245.870   3
   5   3   2 4380.21 431.535   3
   5  -3  -2 4392.55 441.203   3
   5   3   3 8666.06 632.652   3
   5  -3  -3 7853.47 616.571   3
   5   3   4 6143.98 514.767   3
   5  -3  -4 5360.91 494.540   3
   5   3   5 2050.20 286.819   3
   5  -3  -5 2225.81 308.107   3
   5   3   6 1505.27 232.436   3
   5  -3  -6 1686.34 263.655   3
   5   3   7 6579.72 535.173   3
   5  -3  -7 6316.37 538.363   3
   5   3   8 6148.57 522.796   4
   5   3   8 6291.51 524.449   3
   5  -3  -8 6734.59 550.312   3
   5   3   9 3438.84 374.862   4
   5   3   9 3159.30 359.838   3
   5  -3  -9 3322.12 369.950   3
   5   3  10 2538.76 322.168   4
   5   3  10 2846.44 328.824   3
   5  -3 -10 2821.93 334.120   3
   5   3  11 1872.84 274.592   4
   5   3  11 1964.19 268.534   3
   5  -3 -11 2079.45 294.833   3
   5   3  12 3166.82 358.727   4
   5   3  12 2617.87 319.399   3
   5  -3 -12 2930.68 338.299   3
   5   3  13 308.733 122.300   4
   5  -3 -13 162.296 93.1386   3
   5   3  14 673.333 172.569   4
   5   3  15 1296.59 232.076   4
   5   3  16 1150.27 212.390   4
   5   3  17 2258.40 299.687   4
   5   3  18 1117.10 206.828   4
   5   3  19 336.625 104.510   4
   5   3  20 1524.51 259.020   4
   5   3  21 2213.12 303.535   4
   5   3  22 508.888 167.292   4
   5   3  23 978.446 206.190   4
   5   3  24 1985.02 278.922   4
   5   3  25-91.5145 93.7275   4
   5  -3 -25-54.5705 81.5134   8
   5   3  26 81.1909 81.6773   4
   5  -3 -26 63.6484 68.0881   8
   5   3  27 18.5419 62.4629   4
   5  -3 -27-51.3501 86.1161   8
   5   3  28 70.9690 65.0721   4
   5  -3 -28 412.551 122.222   8
   5   3  29 302.762 110.855   4
   5  -3 -29 255.259 102.637   8
   5   3  30 139.184 89.6003   4
   5  -3 -30 217.677 100.715   8
   5   3  31 182.170 78.9093   4
   5  -3 -31 274.451 96.2423   8
   5   3  32 256.974 91.5370   4
   5  -3 -32 369.000 111.196   8
   5   3  33 299.627 99.5877   4
   5  -3 -33 60.8974 57.5696   8
   5   3  34 170.912 71.7956   4
   5  -3 -34 357.004 98.2382   8
   5   3  35 212.468 78.1192   4
   5  -3 -35 288.053 76.4203   8
   5   3  36 126.280 59.9720   4
   5  -3 -36 192.175 58.6543   8
   5  -4  34 58.3517 42.8918   6
   5  -4  33 1.56626 39.2337   6
   5  -4  32 43.8321 45.3081   6
   5  -4  31 58.4857 56.3784   4
   5  -4  31 68.6286 44.5020   6
   5  -4  30 701.074 147.561   4
   5  -4  30 179.453 82.8193   6
   5  -4  29 1109.50 181.180   4
   5  -4  29 874.706 168.315   6
   5  -4  28 649.946 143.099   4
   5  -4  28 853.559 169.596   6
   5  -4  27 478.150 130.426   4
   5  -4  27 349.934 115.109   6
   5  -4  26 242.840 107.634   4
   5  -4  26 379.862 113.305   6
   5  -4  25 648.548 145.694   4
   5  -4  25 658.649 155.141   6
   5  -4  24 357.328 120.068   4
   5   4 -24 421.836 121.622   8
   5  -4  24 220.960 76.7238   6
   5  -4  23 376.289 129.599   4
   5   4 -23 220.993 92.9404   8
   5  -4  23 253.164 109.692   6
   5  -4  22 625.782 154.848   4
   5   4 -22 297.847 100.863   8
   5  -4  22 395.845 144.457   6
   5  -4  21 1247.15 208.331   4
   5   4 -21 1160.25 198.279   8
   5  -4  21 1409.76 241.837   6
   5  -4  20 274.307 98.4022   4
   5   4 -20 145.200 77.7085   8
   5  -4  20 175.222 84.9619   6
   5  -4  19 281.500 109.702   4
   5   4 -19 341.460 110.154   8
   5  -4  19 381.789 132.851   6
   5  -4  18 698.500 171.918   4
   5   4 -18 807.605 163.834   8
   5  -4  18 668.228 163.819   6
   5   4 -17 1075.91 183.722   8
   5  -4  17 1346.47 218.803   6
   5  -4  16 1314.52 212.894   4
   5   4 -16 1179.25 198.867   8
   5  -4  16 1684.48 251.953   6
   5   4 -15 1895.98 248.666   8
   5  -4  15 2324.01 301.969   6
   5  -4  14 4577.88 432.275   4
   5  -4  14 4693.46 435.580   3
   5  -4  14 4042.36 409.868   6
   5  -4  13 4694.27 442.388   4
   5  -4  13 4326.93 423.948   3
   5  -4  13 4650.95 435.272   6
   5  -4  12 6649.64 537.601   4
   5  -4  12 6134.86 529.900   3
   5  -4  12 6641.10 536.387   6
   5  -4  11 1513.09 240.438   4
   5  -4  11 1778.85 274.952   3
   5  -4  11 1324.11 220.992   6
   5  -4  10 4505.19 439.672   3
   5  -4  10 4083.84 408.449   6
   5  -4   9 511.834 144.510   3
   5  -4   9 580.511 149.117   6
   5  -4   8 4798.56 458.613   3
   5  -4   8 4404.19 423.985   6
   5  -4   7 635.318 156.622   3
   5  -4   7 878.278 180.591   6
   5  -4   6 5448.89 502.629   3
   5  -4   6 5618.04 484.748   6
   5  -4   5 2240.99 303.396   3
   5  -4   5 2954.70 332.173   6
   5  -4   4 4910.67 469.014   3
   5  -4   4 4826.02 447.866   6
   5  -4   3 2790.58 346.170   3
   5  -4   3 3158.21 353.440   6
   5  -4   2 1511.84 257.149   3
   5  -4   2 1134.55 224.818   6
   5  -4   1 978.144 214.214   3
   5  -4   1 1378.14 247.376   6
   5  -4   0 3640.19 408.075   3
   5  -4   0 4213.04 405.985   6
   5  -4  -1 1222.35 226.069   3
   5  -4  -2 1148.88 213.866   3
   5  -4  -3 2748.26 349.337   3
   5  -4  -4 5491.03 501.585   3
   5  -4  -5 2243.08 309.038   3
   5  -4  -6 5302.41 493.428   3
   5  -4  -7 950.528 207.247   3
   5  -4  -8 4703.89 457.259   3
   5  -4  -9 719.027 184.421   3
   5  -4 -10 4686.64 452.154   3
   5   4  11 1530.40 238.963   4
   5  -4 -11 1439.66 235.891   3
   5   4  12 6557.76 535.652   4
   5  -4 -12 6664.31 550.416   3
   5   4  13 4116.83 417.221   4
   5  -4 -13 5368.39 475.618   3
   5   4  14 4020.99 405.082   4
   5   4  15 2605.32 321.124   4
   5   4  16 1586.71 256.016   4
   5   4  17 1565.00 244.568   4
   5   4  18 696.839 167.844   4
   5   4  19 219.801 103.976   4
   5   4  20 175.698 77.9995   4
   5   4  21 1165.81 208.255   4
   5   4  22 440.415 143.539   4
   5   4  23 175.717 95.0397   4
   5   4  24 270.194 107.784   4
   5   4  25 547.068 142.037   4
   5   4  26 417.756 122.764   4
   5  -4 -26 444.944 132.051   8
   5   4  27 456.538 127.031   4
   5  -4 -27 360.981 117.478   8
   5   4  28 574.415 130.680   4
   5  -4 -28 690.794 153.049   8
   5   4  29 958.812 171.278   4
   5  -4 -29 1157.88 181.703   8
   5   4  30 490.531 122.225   4
   5  -4 -30 737.433 143.976   8
   5   4  31 313.460 93.4770   4
   5  -4 -31 307.551 94.6863   8
   5   4  32 79.5143 63.5524   4
   5  -4 -32 122.959 59.8437   8
   5   4  33 30.7813 50.8756   4
   5  -4 -33-54.7485 63.9541   8
   5  -4 -34 22.6485 38.5734   8
   5  -5  33-12.0447 39.2685   6
   5  -5  32-11.3550 62.1196   6
   5  -5  31 128.324 60.7968   6
   5  -5  30 365.792 106.609   6
   5  -5  29 130.359 68.4954   6
   5  -5  28 37.0103 64.1234   6
   5  -5  27 1.00280 57.9550   6
   5  -5  26 557.554 137.796   6
   5  -5  25-1.83013 69.5153   6
   5  -5  24 255.132 106.389   6
   5  -5  23 539.472 147.116   6
   5  -5  22 482.450 146.521   6
   5  -5  21 460.481 145.050   6
   5  -5  20 233.097 109.791   6
   5  -5  19 712.299 179.664   6
   5  -5  18 1921.55 270.057   6
   5  -5  17 1658.49 251.399   6
   5  -5  16 1746.85 266.574   6
   5  -5  15 1710.03 256.554   3
   5  -5  15 1764.83 260.615   6
   5  -5  14 1039.56 202.441   3
   5  -5  14 872.020 177.928   6
   5  -5  13 725.615 168.690   3
   5  -5  13 626.339 155.013   6
   5  -5  12 22.5562 71.7412   3
   5  -5  12 26.1873 78.5573   6
   5  -5  11 297.531 140.178   3
   5  -5  11 425.188 148.807   6
   5  -5  10 721.872 164.231   3
   5  -5  10 1108.52 210.245   6
   5  -5   9 352.662 145.910   3
   5  -5   9 211.676 104.542   6
   5  -5   8 222.884 105.827   3
   5  -5   8 4.41886 71.1046   6
   5  -5   7 1060.61 219.365   3
   5  -5   7 1006.64 196.799   6
   5  -5   6 339.965 137.010   3
   5  -5   6 407.010 134.008   6
   5  -5   5 80.7665 73.6606   3
   5  -5   5 265.356 124.297   6
   5  -5   4 130.539 72.8754   3
   5  -5   4 197.364 94.0050   6
   5  -5   3 1411.30 244.470   3
   5  -5   3 1324.79 226.972   6
   5  -5   2 2911.06 358.998   3
   5  -5   2 3549.45 385.517   6
   5  -5   1 1283.65 234.462   3
   5  -5   1 1256.71 228.786   6
   5  -5   0 568.781 154.254   3
   5  -5  -1 1201.71 233.198   3
   5  -5  -2 3353.85 391.650   3
   5  -5  -3 1204.56 235.045   3
   5  -5  -4 220.428 115.726   3
   5  -5  -5 83.2932 104.854   3
   5  -5  -6 316.948 120.999   3
   5  -5  -7 1286.41 231.879   3
   5  -5  -8 74.8914 79.9370   3
   5  -5  -9 323.052 121.526   3
   5  -5 -10 1060.51 216.975   3
   5  -5 -11 111.444 112.142   3
   5  -5 -12-40.0628 108.021   3
   5  -5 -13 832.001 162.109   3
   5  -5 -26 843.296 157.688   8
   5  -5 -27 159.912 81.2624   8
   5  -5 -28 77.3525 45.1143   8
   5  -5 -29 137.319 71.2771   8
   5  -5 -30 622.406 123.613   8
   5  -5 -31 350.530 93.9526   8
   5  -5 -32 207.574 66.7334   8
   5  -5 -33 200.579 66.3577   8
   5  -6  32 217.044 71.4903   6
   5  -6  31 16.6451 36.5003   6
   5  -6  30 148.077 72.4515   6
   5  -6  29-27.6477 44.0079   6
   5  -6  28 43.8796 42.7952   6
   5  -6  27 235.320 93.8795   6
   5  -6  26 83.6820 59.3019   6
   5  -6  25 164.351 68.9726   6
   5  -6  24 222.265 101.854   6
   5  -6  23 584.597 144.502   6
   5  -6  22 368.814 133.668   6
   5  -6  21 272.798 109.728   6
   5  -6  20 1553.64 240.699   6
   5  -6  19-25.7690 60.5482   6
   5  -6  18 618.529 157.912   6
   5  -6  17 199.176 105.509   6
   5  -6  16 1486.03 241.840   6
   5  -6  15 761.600 153.983   3
   5  -6  15 1201.93 218.385   6
   5  -6  14 3393.37 364.275   3
   5  -6  14 3538.06 379.968   6
   5  -6  13 2981.71 343.538   3
   5  -6  13 3114.79 364.289   6
   5  -6  12 1481.91 253.709   3
   5  -6  12 1202.83 221.069   6
   5  -6  11 386.287 148.269   3
   5  -6  11 200.516 99.2993   6
   5  -6  10 2763.91 338.099   3
   5  -6  10 2558.24 327.060   6
   5  -6   9 631.364 167.090   3
   5  -6   9 346.738 136.547   6
   5  -6   8 60.2707 80.1931   3
   5  -6   8 132.539 99.7450   6
   5  -6   7 2577.65 335.074   3
   5  -6   7 2480.63 321.189   6
   5  -6   6 2275.20 323.269   3
   5  -6   6 2878.46 350.374   6
   5  -6   5 4296.53 452.436   3
   5  -6   5 5098.86 470.590   6
   5  -6   4 2654.45 339.735   3
   5  -6   4 3029.31 382.725   6
   5  -6   3 37.7685 97.4229   3
   5  -6   3 182.586 112.125   6
   5  -6   2 787.492 184.659   3
   5  -6   2 1016.64 216.267   6
   5  -6   1 3594.55 408.596   3
   5  -6   0 381.367 132.198   3
   5  -6  -1 3692.21 416.397   3
   5  -6  -2 1043.82 219.714   3
   5  -6  -3 147.321 113.871   3
   5  -6  -4 2728.54 345.006   3
   5  -6  -5 4629.32 466.353   3
   5  -6  -6 2609.12 341.135   3
   5  -6  -7 2605.21 341.964   3
   5  -6  -8 191.171 99.8706   3
   5  -6  -9 493.045 164.224   3
   5  -6 -10 2484.94 329.867   3
   5  -6 -11 527.165 156.440   3
   5  -6 -12 1714.21 259.489   3
   5  -6 -13 2919.52 339.601   3
   5  -6 -14 4406.42 423.528   3
   5  -6 -26 348.975 109.752   8
   5  -6 -27 288.200 97.7262   8
   5  -6 -28 145.362 70.4692   8
   5  -6 -29 80.8834 54.6665   8
   5  -6 -30 127.157 60.6156   8
   5  -6 -31 94.2603 47.8463   8
   5  -7  30 52.7001 36.7859   6
   5  -7  29 64.1650 53.0953   6
   5  -7  28 44.2433 46.8333   6
   5  -7  27 218.533 78.3819   6
   5  -7  26 362.540 105.573   6
   5  -7  25 120.570 63.4194   6
   5  -7  24 356.931 116.380   6
   5  -7  23 357.144 109.569   6
   5  -7  22 313.720 100.483   6
   5  -7  21 832.749 183.126   6
   5  -7  20 838.629 175.534   6
   5  -7  19 69.1691 69.6319   6
   5  -7  18 588.765 156.910   6
   5  -7  17 703.856 156.395   6
   5  -7  16 80.5988 76.3491   6
   5  -7  15 524.604 135.962   3
   5  -7  15 384.113 120.116   6
   5  -7  14-292.160 111.926   3
   5  -7  14 131.262 93.0673   6
   5  -7  13 2241.89 293.369   3
   5  -7  13 2302.78 311.411   6
   5  -7  12 608.099 157.347   3
   5  -7  12 816.886 186.207   6
   5  -7  11 1147.58 218.644   3
   5  -7  11 1226.90 230.423   6
   5  -7  10 164.946 108.652   3
   5  -7  10 243.294 119.219   6
   5  -7   9 59.4129 75.8221   3
   5  -7   9 150.929 93.7763   6
   5  -7   8 369.823 140.580   3
   5  -7   8 443.393 133.467   6
   5  -7   7 3194.88 371.439   3
   5  -7   7 3072.99 368.328   6
   5  -7   6 376.088 142.552   3
   5  -7   6 565.821 175.403   6
   5  -7   5 5341.43 495.550   3
   5  -7   5 4631.54 458.287   6
   5  -7   4 977.855 221.201   3
   5  -7   4 1488.16 280.258   6
   5  -7   3 95.4479 80.7813   3
   5  -7   2 2976.86 370.872   3
   5  -7   1-2.99848 83.8693   3
   5  -7   0 3182.74 377.073   3
   5  -7  -1-13.5466 77.0070   3
   5  -7  -2 2871.55 362.628   3
   5  -7  -3-45.0371 93.1452   3
   5  -7  -4 1488.15 264.468   3
   5  -7  -5 4794.10 472.920   3
   5  -7  -6 70.2903 83.0989   3
   5  -7  -7 2900.50 359.959   3
   5  -7  -8 564.494 156.792   3
   5  -7  -9-175.313 124.593   3
   5  -7 -10 223.928 92.1143   3
   5  -7 -11 1249.85 225.582   3
   5  -7 -12 671.290 166.096   3
   5  -7 -13 2035.66 282.423   3
   5  -7 -14 6.16084 79.6303   3
   5  -7 -26 597.723 123.946   8
   5  -7 -27 581.983 108.928   8
   5  -7 -28 17.0396 45.0660   8
   5  -8  27 644.926 112.766   6
   5  -8  26 105.833 36.4250   6
   5  -8  25 390.179 103.488   6
   5  -8  24 18.4297 40.0470   6
   5  -8  23-38.0491 71.0705   6
   5  -8  22 255.778 102.098   6
   5  -8  21 438.039 130.762   6
   5  -8  20 188.718 80.4977   6
   5  -8  19 1144.18 196.511   6
   5  -8  18 1487.44 218.788   6
   5  -8  17 146.053 76.9268   6
   5  -8  16 335.821 111.080   6
   5  -8  15 167.705 72.7930   3
   5  -8  15 421.264 129.426   6
   5  -8  14 501.428 133.725   3
   5  -8  14 646.739 154.202   6
   5  -8  13 121.676 93.2521   3
   5  -8  13 30.6088 61.3115   6
   5  -8  12 192.752 109.764   3
   5  -8  12 33.8719 64.7759   6
   5  -8  11-30.4374 68.1383   3
   5  -8  11-73.0937 94.4237   6
   5  -8  10 503.714 152.340   3
   5  -8  10 535.872 148.491   6
   5  -8   9 383.698 146.273   3
   5  -8   9 65.9888 80.3315   6
   5  -8   8 355.237 132.298   3
   5  -8   8 289.348 101.822   6
   5  -8   7-38.7776 79.0199   3
   5  -8   7 6.27622 67.7053   6
   5  -8   6 576.594 161.552   3
   5  -8   5 1062.32 222.143   3
   5  -8   4 865.676 196.431   3
   5  -8   3 182.870 88.7985   3
   5  -8   2 2070.51 296.814   3
   5  -8   1 553.794 165.421   3
   5  -8   0 6065.03 536.750   3
   5  -8  -1 537.298 177.859   3
   5  -8  -2 2318.13 318.350   3
   5  -8  -3 291.395 120.259   3
   5  -8  -4 845.695 190.228   3
   5  -8  -5 946.918 215.359   3
   5  -8  -6 881.447 189.344   3
   5  -8  -7-62.7201 74.6775   3
   5  -8  -8 183.070 103.788   3
   5  -8  -9 73.5442 94.4035   3
   5  -8 -10 822.644 181.217   3
   5  -8 -11 113.748 69.7807   3
   5  -8 -12 219.967 114.247   3
   5  -8 -13-52.8174 86.1017   3
   5  -8 -14 607.153 142.760   3
   5  -8 -25 295.980 77.9445   8
   5  -9  24 155.214 61.0439   6
   5  -9  23 65.6996 40.1063   6
   5  -9  22 314.661 88.3728   6
   5  -9  21 763.141 132.847   6
   5  -9  20 645.192 132.885   6
   5  -9  19 287.308 94.2903   6
   5  -9  18-66.4901 44.4774   6
   5  -9  17 191.407 98.8587   6
   5  -9  16 261.280 106.893   6
   5  -9  15 207.245 87.9700   6
   5  -9  14 200.231 80.2783   3
   5  -9  14 106.970 91.3224   6
   5  -9  13 72.6555 62.8418   3
   5  -9  13 76.9934 54.2901   6
   5  -9  12 499.001 115.862   3
   5  -9  12 480.483 130.639   6
   5  -9  11 5.48963 67.2992   3
   5  -9  10 598.994 173.106   3
   5  -9   9 25.6285 74.9477   3
   5  -9   8 784.720 165.188   3
   5  -9   7 161.879 93.9343   3
   5  -9   6 830.227 183.220   3
   5  -9   5 19.7189 63.8957   3
   5  -9   4 56.3682 74.4428   3
   5  -9   3 82.0173 68.7573   3
   5  -9   2 11.5220 58.1222   3
   5  -9   1 63.5609 67.9455   3
   5  -9   0 205.559 102.552   3
   5  -9  -1 274.220 122.070   3
   5  -9  -2 12.0432 110.695   3
   5  -9  -3 105.661 88.2757   3
   5  -9  -4 25.4469 73.4733   3
   5  -9  -5 227.440 116.997   3
   5  -9  -6 482.966 144.189   3
   5  -9  -7 53.8006 61.6888   3
   5  -9  -8 1024.84 195.216   3
   5  -9  -9 62.9927 72.2657   3
   5  -9 -10 541.890 134.849   3
   5  -9 -11 31.4088 76.2616   3
   5  -9 -12 527.633 129.089   3
   5  -9 -13-245.598 95.7805   3
   5 -10  13 5.88936 56.3942   3
   5 -10  12 122.701 62.0537   3
   5 -10  11 320.716 106.451   3
   5 -10  10-97.5798 75.7791   3
   5 -10   9-8.57422 63.5896   3
   5 -10   8 3.08369 65.7240   3
   5 -10   7 423.409 121.275   3
   5 -10   6 346.689 101.299   3
   5 -10   5 304.123 107.000   3
   5 -10   4 665.388 151.235   3
   5 -10   3 691.811 151.097   3
   5 -10   2 33.6345 57.4873   3
   5 -10   1 208.728 95.9449   3
   5 -10   0 213.121 109.055   3
   5 -10  -1 167.636 87.3394   3
   5 -10  -2 30.3296 51.8703   3
   5 -10  -3 443.248 129.493   3
   5 -10  -4 664.992 148.622   3
   5 -10  -5 337.548 116.138   3
   5 -10  -6 221.004 95.3360   3
   5 -10  -7 419.004 123.562   3
   5 -10  -8 183.009 93.8941   3
   5 -10  -9 62.6571 49.7173   3
   5 -10 -10 79.3226 70.4741   3
   5 -10 -11 239.036 94.1632   3
   5 -10 -12 65.1585 45.7064   3
   5 -11   8 185.822 70.9642   3
   5 -11   7-24.9502 55.9972   3
   5 -11   6 1062.50 163.615   3
   5 -11   5 112.305 60.6593   3
   5 -11   4 363.007 104.892   3
   5 -11   3 44.7291 55.0185   3
   5 -11   2 181.770 68.1106   3
   5 -11   1 270.162 87.7808   3
   5 -11   0 18.1305 58.0702   3
   5 -11  -1 73.2646 54.9388   3
   5 -11  -2 193.244 84.9583   3
   5 -11  -3 66.4379 51.7161   3
   5 -11  -4 301.599 97.5360   3
   5 -11  -5 148.804 68.5557   3
   5 -11  -6 714.883 146.913   3
   5 -11  -7-57.7739 64.7068   3
   5 -11  -8 56.0312 67.8694   3
   6   0   0-100.962 57.6523   3
   6   0  -1 485.825 158.477   3
   6   0   1 642.416 167.719   3
   6   0  -2 915.956 198.194   3
   6   0   2 802.828 179.428   3
   6   0   3 4708.45 458.059   3
   6   0  -3 4067.57 431.238   3
   6   0  -4 1421.96 242.881   3
   6   0   4 1627.42 261.474   3
   6   0  -5-25.6487 68.3255   3
   6   0   5-22.8653 74.9921   3
   6   0  -6 213.600 112.129   3
   6   0   6 185.194 104.460   3
   6   0  -7 33.3612 80.3553   3
   6   0   7 319.090 114.274   3
   6   0  -8-112.104 108.421   3
   6   0   8 11.9572 77.7228   3
   6   0  -9 2105.40 302.570   3
   6   0   9 2229.19 306.799   3
   6   0 -10-13.2940 99.2153   3
   6   0  10-45.0483 90.6850   3
   6   0 -11 206.684 103.468   3
   6   0  11 492.010 155.658   3
   6   0 -11 276.253 85.4817   8
   6   0 -12 1601.74 251.231   3
   6   0  12 1543.19 253.681   3
   6   0 -12 1476.21 227.394   8
   6   0 -13 879.051 204.263   3
   6   0  13 905.683 172.979   3
   6   0 -13 1281.26 200.603   8
   6   0  14 290.618 111.834   4
   6   0  14 23.7352 76.9482   3
   6   0 -14 378.378 106.031   8
   6   0  15 373.512 154.026   4
   6   0  15 193.558 92.8011   3
   6   0 -15 295.932 110.577   8
   6   0  16 484.998 153.488   4
   6   0 -16 410.769 120.013   8
   6   0  17 730.853 182.026   4
   6   0 -17 803.349 168.522   8
   6   0  18 1.41817 97.0787   4
   6   0 -18 86.8623 88.7555   8
   6   0  19 2511.12 327.319   4
   6   0 -19 2971.77 317.472   8
   6   0  20 848.308 193.358   4
   6   0 -20 1427.86 203.688   8
   6   0  21 2905.77 348.559   4
   6   0 -21 2589.38 305.463   8
   6   0  22 452.827 142.800   4
   6   0 -22 429.283 131.354   8
   6   0  23 132.621 98.4474   4
   6   0 -23 285.901 109.457   8
   6   0  24-92.3295 101.548   4
   6   0 -24-89.0382 86.5528   8
   6   0  25-38.8740 58.3926   4
   6   0 -25 8.02717 73.5376   8
   6   0  26 106.505 72.4073   4
   6   0 -26-27.1481 55.6693   8
   6   0  27 141.189 77.7268   4
   6   0 -27 157.512 78.8777   8
   6   0  28-25.5893 68.0267   4
   6   0 -28-10.0452 54.0250   8
   6   0  29 1244.58 190.867   4
   6   0 -29 1163.80 167.817   8
   6   0  30 61.2168 50.3682   4
   6   0 -30-36.4180 53.9509   8
   6   0  31-25.5046 55.8886   4
   6   0 -31 85.9827 58.0076   8
   6   0  32 68.2747 53.0028   4
   6   0 -32 29.8604 41.3180   8
   6   0 -33 120.549 59.8175   8
   6  -1  32 272.623 87.5083   4
   6  -1  31 86.9417 64.0095   4
   6   1 -31-53.6420 40.6827   8
   6  -1  30 85.7088 66.1240   4
   6   1 -30 139.623 56.3291   8
   6  -1  29 90.7807 66.1388   4
   6   1 -29 28.1110 48.7989   8
   6  -1  28 177.161 87.1528   4
   6   1 -28 343.752 94.0428   8
   6  -1  27 387.933 122.998   4
   6   1 -27 215.136 76.0602   8
   6  -1  26 1015.61 181.518   4
   6   1 -26 1243.40 186.240   8
   6  -1  25 466.862 124.363   4
   6   1 -25 422.048 118.117   8
   6  -1  24 1057.93 197.208   4
   6   1 -24 1186.38 188.268   8
   6  -1  23 1365.49 222.177   4
   6   1 -23 1123.35 182.852   8
   6  -1  22 2625.74 317.007   4
   6   1 -22 2087.98 258.978   8
   6  -1  21 3241.12 362.296   4
   6   1 -21 3153.17 320.399   8
   6  -1  20 1672.66 259.154   4
   6   1 -20 1377.36 217.224   8
   6  -1  19 580.498 154.413   4
   6   1 -19 618.828 143.349   8
   6  -1  18 1201.50 223.252   4
   6   1 -18 1090.46 181.731   8
   6  -1  17 228.063 107.465   4
   6   1 -17 163.852 75.8004   8
   6  -1  16 684.096 182.553   4
   6   1 -16 402.259 112.723   8
   6  -1  15 996.015 212.185   4
   6  -1  15 1131.57 205.809   3
   6   1 -15 1024.94 184.091   8
   6  -1  14 2745.25 318.630   3
   6   1 -14 2663.42 295.968   8
   6   1 -13 160.034 99.6132   3
   6  -1  13 363.528 117.352   3
   6   1 -13 203.675 96.1536   8
   6   1 -12 192.422 100.274   3
   6  -1  12 50.3226 68.4299   3
   6   1 -11 1678.58 271.771   3
   6  -1  11 1706.22 262.073   3
   6   1 -10 322.029 108.958   3
   6  -1  10 439.663 127.751   3
   6   1  -9 1712.36 285.175   3
   6  -1   9 1552.60 252.328   3
   6   1  -8 1068.84 214.023   3
   6  -1   8 1049.81 212.555   3
   6   1  -7 222.802 101.361   3
   6  -1   7 305.501 105.942   3
   6   1  -6 857.196 200.428   3
   6  -1   6 1027.05 208.470   3
   6   1  -5 543.158 146.647   3
   6  -1   5 911.996 196.833   3
   6   1  -4 887.267 197.717   3
   6  -1   4 682.190 179.159   3
   6   1  -3 452.107 148.203   3
   6  -1   3 646.232 174.700   3
   6   1  -2 5096.54 488.184   3
   6  -1   2 4292.51 451.430   3
   6   1  -1 22.2795 90.6765   3
   6  -1   1 133.418 99.0299   3
   6   1   0 4145.86 431.925   3
   6  -1   0 3335.21 389.218   3
   6   1   1 73.3963 100.996   3
   6  -1  -1 236.751 110.446   3
   6   1   2 4604.75 460.078   3
   6  -1  -2 4676.59 464.415   3
   6   1   3 479.206 151.560   3
   6  -1  -3 705.021 179.446   3
   6   1   4 567.055 154.610   3
   6  -1  -4 739.095 183.945   3
   6   1   5 860.939 197.827   3
   6  -1  -5 834.214 195.734   3
   6   1   6 957.161 200.181   3
   6  -1  -6 983.594 218.089   3
   6   1   7 380.407 139.948   3
   6  -1  -7 406.463 124.999   3
   6   1   8 1167.07 221.859   3
   6  -1  -8 924.939 197.078   3
   6   1   9 1489.91 242.105   3
   6  -1  -9 1457.34 261.891   3
   6   1  10 580.598 157.800   3
   6  -1 -10 613.111 156.702   3
   6   1  11 1610.38 258.717   3
   6  -1 -11 1610.89 253.328   3
   6   1  12 98.1346 89.5353   3
   6  -1 -12-85.4401 115.662   3
   6   1  13 582.093 160.842   3
   6  -1 -13 383.803 128.914   3
   6   1  14 2574.44 309.361   3
   6   1  15 782.186 182.442   4
   6   1  15 912.737 185.847   3
   6  -1 -15 766.839 163.400   8
   6   1  16 489.281 161.754   4
   6  -1 -16 674.550 154.187   8
   6   1  17 125.105 100.670   4
   6  -1 -17 313.188 111.038   8
   6   1  18 1151.50 220.058   4
   6  -1 -18 951.310 176.187   8
   6   1  19 720.951 177.134   4
   6  -1 -19 514.515 141.981   8
   6   1  20 1450.69 242.101   4
   6  -1 -20 1801.04 243.047   8
   6   1  21 3029.24 352.257   4
   6  -1 -21 3022.08 328.460   8
   6   1  22 1947.38 281.177   4
   6  -1 -22 2304.83 274.091   8
   6   1  23 1175.10 215.618   4
   6  -1 -23 1459.24 217.828   8
   6   1  24 1117.44 203.654   4
   6  -1 -24 1170.35 191.004   8
   6   1  25 469.508 127.713   4
   6  -1 -25 408.230 119.387   8
   6   1  26 1324.95 210.519   4
   6  -1 -26 1498.31 205.905   8
   6   1  27 257.652 104.167   4
   6  -1 -27 396.640 121.110   8
   6   1  28 155.225 79.4744   4
   6  -1 -28 229.241 93.8814   8
   6   1  29 0.60607 46.9004   4
   6  -1 -29 172.239 73.1798   8
   6   1  30 66.3034 52.3320   4
   6  -1 -30 121.101 60.0187   8
   6   1  31-26.7474 49.4337   4
   6  -1 -31-72.8541 64.9162   8
   6   1  32 283.617 85.6225   4
   6  -1 -32 300.712 82.8076   8
   6  -1 -33 78.1837 53.7773   8
   6  -2  30 86.9307 48.5782   4
   6  -2  29 1087.27 173.100   4
   6  -2  28 158.528 91.2880   4
   6   2 -28 255.629 97.4479   8
   6  -2  27 461.691 115.574   4
   6   2 -27 328.996 92.9433   8
   6  -2  26 142.227 90.6051   4
   6   2 -26 25.8748 61.2239   8
   6  -2  25 335.727 110.495   4
   6   2 -25 208.937 85.2162   8
   6  -2  24 394.941 123.566   4
   6   2 -24 205.675 86.8930   8
   6  -2  23 345.462 114.822   4
   6   2 -23 558.987 133.105   8
   6  -2  22 22.8934 61.1485   4
   6   2 -22 85.3518 68.8040   8
   6  -2  21 127.101 82.0276   4
   6   2 -21 136.561 85.3344   8
   6  -2  20 330.263 112.448   4
   6   2 -20 203.646 89.0827   8
   6  -2  19 1577.71 247.193   4
   6   2 -19 1038.68 182.000   8
   6  -2  18-1.35632 83.4646   4
   6   2 -18-92.4458 91.8280   8
   6  -2  17 1102.26 209.228   4
   6   2 -17 940.061 172.877   8
   6   2 -16 717.830 150.102   8
   6  -2  15 637.428 149.895   3
   6   2 -15 852.495 169.205   8
   6  -2  14 1417.65 230.106   3
   6  -2  13 1038.85 192.158   3
   6   2 -12 2054.99 314.687   3
   6  -2  12 2767.34 332.736   3
   6   2 -11 1899.60 292.510   3
   6  -2  11 2025.44 281.783   3
   6   2 -10 793.522 199.466   3
   6  -2  10 707.837 173.914   3
   6   2  -9 269.800 110.643   3
   6  -2   9 317.708 108.971   3
   6   2  -8 939.377 214.318   3
   6  -2   8 893.621 202.284   3
   6   2  -7 1765.65 273.795   3
   6  -2   7 1424.34 244.055   3
   6   2  -6 1763.19 275.932   3
   6  -2   6 1592.15 269.160   3
   6   2  -5 5243.75 495.785   3
   6  -2   5 4892.20 480.929   3
   6   2  -4 1526.61 254.711   3
   6  -2   4 1447.46 255.011   3
   6   2  -3 9126.82 678.802   3
   6  -2   3 8233.85 656.431   3
   6   2  -2 706.543 189.232   3
   6  -2   2 738.948 184.659   3
   6   2  -1 354.894 136.636   3
   6  -2   1 375.281 145.280   3
   6   2   0 1246.46 233.837   3
   6  -2   0 1244.36 239.644   3
   6   2   1 415.767 144.860   3
   6  -2  -1 266.687 107.659   3
   6   2   2 597.471 174.330   3
   6  -2  -2 669.188 166.094   3
   6   2   3 9175.32 675.698   3
   6  -2  -3 8418.65 669.064   3
   6   2   4 1922.24 291.049   3
   6  -2  -4 1364.40 241.546   3
   6   2   5 5766.13 509.138   3
   6  -2  -5 4886.36 480.398   3
   6   2   6 1968.24 286.877   3
   6  -2  -6 1517.33 259.325   3
   6   2   7 2159.16 294.803   3
   6  -2  -7 1744.74 277.615   3
   6   2   8 752.892 179.915   3
   6  -2  -8 1027.40 216.567   3
   6   2   9 575.182 152.734   3
   6  -2  -9 325.880 117.337   3
   6   2  10 655.624 172.886   3
   6  -2 -10 817.121 188.601   3
   6   2  11 2371.81 307.295   3
   6  -2 -11 2100.96 299.118   3
   6   2  12 2752.37 330.368   3
   6  -2 -12 2977.78 352.122   3
   6   2  13 1353.07 228.628   3
   6  -2 -13 1356.34 226.525   3
   6   2  17 1106.68 211.611   4
   6   2  18 112.814 79.7343   4
   6  -2 -18-14.7019 56.6290   8
   6   2  19 1366.65 227.073   4
   6  -2 -19 1162.22 201.085   8
   6   2  20 346.179 114.110   4
   6  -2 -20 483.058 126.519   8
   6   2  21 213.439 109.995   4
   6  -2 -21 158.863 78.1911   8
   6   2  22 63.3065 84.2248   4
   6  -2 -22 20.3413 69.5050   8
   6   2  23 554.719 149.671   4
   6  -2 -23 264.766 92.8129   8
   6   2  24 226.139 100.510   4
   6  -2 -24 310.984 101.902   8
   6   2  25 182.219 82.4361   4
   6  -2 -25 409.147 121.031   8
   6   2  26 37.8734 68.2542   4
   6  -2 -26 237.469 98.2450   8
   6   2  27 343.361 110.542   4
   6  -2 -27 226.725 76.1387   8
   6   2  28 287.195 97.0903   4
   6  -2 -28 81.1290 67.1886   8
   6   2  29 803.093 147.800   4
   6  -2 -29 911.853 143.667   8
   6   2  30-11.3132 44.4693   4
   6  -2 -30 141.313 67.7513   8
   6  -2 -31 249.338 78.4011   8
   6  -2 -32 62.4981 54.7803   8
   6   3 -24 42.9872 49.5492   8
   6   3 -23 420.410 110.527   8
   6   3 -22 118.133 68.0478   8
   6   3 -21 4.85583 57.2563   8
   6   3 -20-13.2466 49.1286   8
   6   3 -19 46.3543 51.0376   8
   6   3 -18 727.703 146.590   8
   6  -3  18 189.608 68.1356   6
   6  -3  17 337.200 121.445   6
   6  -3  16 417.088 114.524   6
   6  -3  15 189.191 96.9190   3
   6  -3  15 25.8223 70.5057   6
   6  -3  14 122.656 110.453   3
   6  -3  14 361.124 117.572   6
   6  -3  13 411.054 122.848   3
   6  -3  13 732.206 164.128   6
   6  -3  12 1115.97 212.039   3
   6  -3  12 1260.66 204.315   6
   6  -3  11 5291.24 476.780   3
   6  -3  11 5285.92 452.196   6
   6  -3  10 1183.44 216.933   3
   6  -3  10 1012.28 196.517   6
   6  -3   9 3822.39 399.471   3
   6  -3   9 3648.54 365.808   6
   6  -3   8 401.423 134.601   3
   6  -3   7 1844.66 271.626   3
   6  -3   6 202.285 127.654   3
   6   3  -5 463.528 150.981   3
   6  -3   5 446.495 143.182   3
   6   3  -4 1945.90 287.187   3
   6  -3   4 1625.77 261.636   3
   6   3  -3 337.118 128.371   3
   6  -3   3 449.859 143.848   3
   6   3  -2 420.396 145.632   3
   6  -3   2 305.830 114.539   3
   6   3  -1 665.482 178.183   3
   6  -3   1 778.079 191.760   3
   6   3   0 96.3868 86.8247   3
   6  -3   0-0.49974 80.4172   3
   6   3   1 692.030 168.575   3
   6  -3  -1 632.922 172.374   3
   6   3   2 277.102 135.071   3
   6  -3  -2 307.139 142.538   3
   6   3   3 736.580 187.401   3
   6  -3  -3 697.639 181.110   3
   6   3   4 1432.54 243.441   3
   6  -3  -4 1375.60 242.999   3
   6   3   5 780.641 177.142   3
   6  -3  -5 430.540 136.966   3
   6   3   6 155.608 95.4941   3
   6  -3  -6 254.385 117.700   3
   6  -3  -7 2203.57 311.952   3
   6  -3  -8 220.153 92.8814   3
   6  -3  -9 4252.34 434.351   3
   6  -3 -10 733.494 172.932   3
   6  -3 -11 5296.64 488.545   3
   6  -3 -12 1193.06 221.865   3
   6  -3 -13 898.502 185.979   3
   6  -3 -14 179.657 100.707   3
   6  -3 -20-52.3110 51.9686   8
   6  -3 -21 264.285 120.520   8
   6  -3 -22 88.8904 78.5189   8
   6  -3 -23 415.209 121.115   8
   6  -3 -24 41.5396 73.2580   8
   6  -3 -25-108.360 78.5330   8
   6  -3 -26 72.5164 47.6902   8
   6  -3 -27 118.777 55.9836   8
   6  -3 -28 378.235 97.5486   8
   6  -3 -29 255.317 77.3103   8
   6  -3 -30 237.862 81.0985   8
   6  -3 -31 27.1079 36.0218   8
   6  -4  26-15.7244 52.6748   6
   6  -4  25 2.17135 30.7039   6
   6  -4  24-211.685 71.8234   6
   6  -4  23 6.64860 44.5576   6
   6  -4  22 92.0410 64.3256   6
   6  -4  21 353.026 95.6935   6
   6  -4  20-17.3783 48.2097   6
   6  -4  19 74.2482 57.8402   6
   6  -4  18 31.4834 45.2428   6
   6  -4  17 233.843 74.3928   6
   6  -4  16 486.996 131.212   6
   6  -4  15 373.096 126.072   3
   6  -4  15 473.815 135.850   6
   6  -4  14-42.4409 65.4051   3
   6  -4  14 46.9605 52.0202   6
   6  -4  13 1838.58 257.989   3
   6  -4  13 1787.37 253.915   6
   6  -4  12 137.412 82.8315   3
   6  -4  12 1.57762 68.4661   6
   6  -4  11 1235.77 221.910   3
   6  -4  11 1341.84 215.855   6
   6  -4  10 46.4616 89.9359   3
   6  -4  10-44.8773 80.1681   6
   6  -4   9 865.341 183.805   3
   6  -4   9 870.273 181.012   6
   6  -4   8 472.631 139.128   3
   6  -4   8 266.546 108.925   6
   6  -4   7 1331.46 233.116   3
   6  -4   6 1990.37 285.033   3
   6  -4   5 306.822 137.227   3
   6  -4   4 700.588 183.224   3
   6  -4   3 801.726 195.189   3
   6  -4   2 273.808 115.606   3
   6  -4   1 553.503 166.030   3
   6  -4   0 922.239 214.831   3
   6  -4  -1 468.601 152.155   3
   6  -4  -2 398.243 141.741   3
   6  -4  -3 764.915 185.912   3
   6  -4  -4 1060.18 226.386   3
   6  -4  -5 222.864 109.600   3
   6  -4  -6 2234.82 309.284   3
   6  -4  -7 1156.42 218.258   3
   6  -4  -8 565.493 170.275   3
   6  -4  -9 590.147 165.066   3
   6  -4 -10 70.1105 80.8264   3
   6  -4 -11 1359.46 234.132   3
   6  -4 -12 59.5357 75.8446   3
   6  -4 -13 1919.36 266.944   3
   6  -4 -14-144.167 96.1114   3
   6  -4 -22 99.8936 73.1593   8
   6  -4 -23-18.6737 78.3269   8
   6  -4 -24 218.554 90.9248   8
   6  -4 -25 72.3885 54.2023   8
   6  -4 -26 99.3818 85.9573   8
   6  -4 -27 119.583 67.5938   8
   6  -4 -28 155.632 75.0627   8
   6  -4 -29 131.850 53.3429   8
   6  -4 -30 28.7239 38.1420   8
   6  -5  27 202.367 62.0245   6
   6  -5  26 136.398 53.5852   6
   6  -5  25-6.65133 52.5049   6
   6  -5  24 179.344 66.8983   6
   6  -5  23-92.7413 59.6660   6
   6  -5  22 11.0106 44.0060   6
   6  -5  21 279.408 92.6264   6
   6  -5  20 39.3617 68.2278   6
   6  -5  19 10.7541 53.5896   6
   6  -5  18 369.741 114.007   6
   6  -5  17 1133.48 198.368   6
   6  -5  16-66.6366 63.4929   6
   6  -5  15 19.6092 93.4475   3
   6  -5  15 64.6985 59.1605   6
   6  -5  14 490.701 134.030   3
   6  -5  14 144.134 88.1749   6
   6  -5  13 751.494 173.760   3
   6  -5  13 590.660 156.422   6
   6  -5  12 762.539 164.845   3
   6  -5  12 779.843 168.064   6
   6  -5  11 1285.30 223.155   3
   6  -5  11 1294.69 216.682   6
   6  -5  10 2445.11 311.565   3
   6  -5  10 2102.23 287.872   6
   6  -5   9 6.54449 76.7050   3
   6  -5   9-88.8834 76.5040   6
   6  -5   8 601.157 169.809   3
   6  -5   7 96.4774 87.0149   3
   6  -5   6 52.7330 62.2554   3
   6  -5   5 257.077 126.303   3
   6  -5   4 2210.08 307.576   3
   6  -5   3 577.447 162.592   3
   6  -5   2-22.6696 73.9526   3
   6  -5   1-23.2672 88.5351   3
   6  -5   0 3080.41 367.382   3
   6  -5  -1-71.0518 84.2776   3
   6  -5  -2 93.3117 91.7146   3
   6  -5  -3 822.670 189.655   3
   6  -5  -4 1978.86 294.459   3
   6  -5  -5 441.944 159.156   3
   6  -5  -6-130.640 117.335   3
   6  -5  -7 341.018 118.550   3
   6  -5  -8 725.569 182.021   3
   6  -5  -9 16.2329 92.5408   3
   6  -5 -10 2467.37 324.846   3
   6  -5 -11 1458.24 247.927   3
   6  -5 -12 655.786 163.304   3
   6  -5 -13 500.351 133.696   3
   6  -5 -14 411.679 136.470   3
   6  -5 -22-112.236 77.8205   8
   6  -5 -23 113.031 80.6540   8
   6  -5 -24 101.724 61.7897   8
   6  -5 -25 48.1005 47.2011   8
   6  -5 -26 144.059 66.7178   8
   6  -5 -27 234.942 71.4856   8
   6  -5 -28 168.458 64.3667   8
   6  -6  25 145.117 69.8121   6
   6  -6  24 97.1159 56.1695   6
   6  -6  23-23.9084 52.4572   6
   6  -6  22 69.3746 67.8055   6
   6  -6  21 194.730 81.1916   6
   6  -6  20 80.9440 71.1068   6
   6  -6  19 94.8765 69.9729   6
   6  -6  18 79.5491 70.8023   6
   6  -6  17 105.861 62.9102   6
   6  -6  16 216.738 102.551   6
   6  -6  15 259.139 101.356   3
   6  -6  15 183.418 93.4581   6
   6  -6  14 52.6916 60.8689   3
   6  -6  14-69.5130 82.9204   6
   6  -6  13 37.9724 71.8774   3
   6  -6  13 62.7773 72.9855   6
   6  -6  12 60.3337 78.4216   3
   6  -6  12 355.169 125.752   6
   6  -6  11-6.48074 89.6057   3
   6  -6  11 144.861 83.7419   6
   6  -6  10 1074.75 201.152   3
   6  -6   9 563.704 152.270   3
   6  -6   8 1995.64 277.865   3
   6  -6   7 9.85152 82.1559   3
   6  -6   6-65.9642 99.2262   3
   6  -6   5 40.4053 95.0875   3
   6  -6   4 20.2706 68.1515   3
   6  -6   3 332.827 131.773   3
   6  -6   2 385.577 143.475   3
   6  -6   1 1805.86 273.757   3
   6  -6   0 188.022 108.372   3
   6  -6  -1 2076.83 292.665   3
   6  -6  -2 517.767 156.384   3
   6  -6  -3 559.378 149.168   3
   6  -6  -4-19.6786 87.1819   3
   6  -6  -5-52.9787 85.4900   3
   6  -6  -6-17.8859 79.9139   3
   6  -6  -7 94.1559 86.6707   3
   6  -6  -8 1976.21 278.095   3
   6  -6  -9 359.066 123.269   3
   6  -6 -10 1091.99 211.276   3
   6  -6 -11 101.474 70.7837   3
   6  -6 -12 266.378 104.290   3
   6  -6 -13 94.5776 95.7092   3
   6  -6 -22 133.704 66.0636   8
   6  -6 -23 390.680 101.112   8
   6  -6 -24 333.818 92.2817   8
   6  -6 -25-17.5897 41.7365   8
   6  -6 -26 147.354 56.4291   8
   6  -7  22 237.761 78.8314   6
   6  -7  21 141.132 62.4077   6
   6  -7  20 215.109 67.9984   6
   6  -7  19 86.9653 50.8336   6
   6  -7  18 194.002 87.3624   6
   6  -7  17 325.260 99.3586   6
   6  -7  16 252.519 99.5072   6
   6  -7  14 111.797 67.5736   3
   6  -7  13-79.9420 75.0966   3
   6  -7  12 108.485 68.5387   3
   6  -7  11 182.904 76.7474   3
   6  -7  10 266.747 97.3287   3
   6  -7   9 108.087 74.8299   3
   6  -7   8 896.122 195.700   3
   6  -7   7 738.142 161.680   3
   6  -7   6 153.477 97.6337   3
   6  -7   5 767.931 169.956   3
   6  -7   4 1162.65 201.668   3
   6  -7   3 552.224 164.414   3
   6  -7   2 1611.24 248.601   3
   6  -7   1 1238.05 212.653   3
   6  -7   0 2765.92 336.780   3
   6  -7  -1 1492.08 241.266   3
   6  -7  -2 1629.30 251.830   3
   6  -7  -3 602.649 163.994   3
   6  -7  -4 1257.95 220.596   3
   6  -7  -5 518.425 152.425   3
   6  -7  -6 8.09831 82.6393   3
   6  -7  -7 622.119 154.300   3
   6  -7  -8 266.574 104.071   3
   6  -7  -9 108.382 94.7218   3
   6  -7 -10 304.637 116.325   3
   6  -7 -11 311.986 120.229   3
   6  -7 -12 296.964 117.621   3
   6  -7 -13-28.8698 70.0167   3
   6  -7 -22 192.160 76.3482   8
   6  -7 -23 109.377 53.7227   8
   6  -8  13 282.442 86.6263   3
   6  -8  12 35.2939 57.4373   3
   6  -8  11 271.822 95.4522   3
   6  -8  10 457.195 122.655   3
   6  -8   9 176.237 70.0095   3
   6  -8   8 176.818 61.0428   3
   6  -8   7 330.160 120.982   3
   6  -8   6-72.3677 77.3233   3
   6  -8   5 248.310 93.6747   3
   6  -8   4 31.4579 62.6372   3
   6  -8   3 494.559 134.549   3
   6  -8   2 569.170 141.274   3
   6  -8   1 178.633 95.0673   3
   6  -8   0 25.7224 59.1253   3
   6  -8  -1 352.450 113.298   3
   6  -8  -2 488.473 142.182   3
   6  -8  -3 481.236 131.763   3
   6  -8  -4 86.1791 92.8323   3
   6  -8  -5 395.535 127.597   3
   6  -8  -6 121.139 83.1486   3
   6  -8  -7 315.487 112.147   3
   6  -8  -8 277.743 107.339   3
   6  -8  -9 236.089 85.8182   3
   6  -8 -10 330.167 111.193   3
   6  -8 -11 303.409 113.619   3
   6  -8 -12-69.2359 85.5097   3
   6  -9  10 25.5253 52.5903   3
   6  -9   9 18.0388 48.0715   3
   6  -9   8 37.8822 59.1942   3
   6  -9   7-21.4940 62.5807   3
   6  -9   6 54.7574 55.3463   3
   6  -9   5-27.4260 60.1644   3
   6  -9   4 412.194 110.704   3
   6  -9   3 65.0930 67.2931   3
   6  -9   2 234.125 98.1901   3
   6  -9   1 252.724 97.9176   3
   6  -9   0 135.022 74.4196   3
   6  -9  -1 292.914 103.143   3
   6  -9  -2 266.456 103.827   3
   6  -9  -3 199.033 83.7454   3
   6  -9  -4 243.591 98.3651   3
   6  -9  -5 8.66726 51.5370   3
   6  -9  -6 129.179 69.0602   3
   6  -9  -7 89.0561 59.4111   3
   6  -9  -8 51.3557 41.5251   3
   6  -9  -9-83.8721 46.3267   3
   6  -9 -10 68.5881 53.8957   3
   7   0   0-116.831 89.5149   3
   7   0  -1 52.3311 80.0109   3
   7   0   1 104.750 84.0698   3
   7   0  -2 78.3179 63.9252   3
   7   0   2 37.6045 79.3834   3
   7   0  -3 161.918 84.4491   3
   7   0   3-27.0079 74.6845   3
   7   0  -4-171.397 93.3686   3
   7   0   4-7.20837 79.9527   3
   7   0  -5 319.167 128.786   3
   7   0   5 241.417 114.325   3
   7   0  -6 1034.18 202.919   3
   7   0   6 1225.48 212.143   3
   7   0  -7 295.833 133.491   3
   7   0   7 402.330 118.124   3
   7   0  -8 433.074 128.429   3
   7   0   8 215.265 92.4281   3
   7   0  -9 355.338 125.247   3
   7   0   9 448.128 124.402   3
   7   0 -10 141.730 86.1428   3
   7   0  10 159.881 92.3572   3
   7   0 -11 209.477 106.347   3
   7   0  11 435.036 120.403   3
   7   0 -12-94.3040 81.7137   3
   7   0  12-69.3430 80.9807   3
   7   0 -13 121.133 89.2370   3
   7   0  13 66.9458 69.7826   3
   7   0  14 107.731 74.8635   3
   7   0 -17-41.2270 41.4108   8
   7   0 -18 84.6058 56.0058   8
   7   0 -19 726.355 128.727   8
   7   0 -20 280.431 83.2512   8
   7   0 -21 536.718 102.006   8
   7   0 -22-20.9193 42.4244   8
   7   0 -23 830.394 122.588   8
   7   0 -24-29.5023 36.4293   8
   7   1 -23 200.621 58.1085   8
   7   1 -22 220.192 72.1584   8
   7   1 -21-30.6994 40.1977   8
   7   1 -20 871.376 134.109   8
   7  -1  14 437.275 112.782   3
   7  -1  13 114.014 64.6021   3
   7  -1  12 403.270 114.453   3
   7  -1  11 290.814 107.754   3
   7   1 -10-128.576 100.366   3
   7  -1  10-9.91994 70.0592   3
   7   1  -9 263.280 107.122   3
   7  -1   9 136.063 91.1443   3
   7   1  -8-11.5075 89.3532   3
   7  -1   8-37.5752 58.6510   3
   7   1  -7 528.822 135.157   3
   7  -1   7 472.138 136.074   3
   7   1  -6 963.205 195.417   3
   7  -1   6 806.065 169.439   3
   7   1  -5 125.233 81.3234   3
   7  -1   5 211.905 101.016   3
   7   1  -4-124.519 106.075   3
   7  -1   4 34.3348 71.2150   3
   7   1  -3 309.555 110.687   3
   7  -1   3 227.389 101.031   3
   7   1  -2 278.553 126.174   3
   7  -1   2 215.461 111.164   3
   7   1  -1 238.793 112.748   3
   7  -1   1 207.556 87.2221   3
   7   1   0 988.383 196.266   3
   7  -1   0 692.232 168.077   3
   7   1   1 2.14460 72.3940   3
   7  -1  -1 28.8189 76.9866   3
   7   1   2 153.132 74.6967   3
   7  -1  -2 197.795 105.124   3
   7   1   3 241.137 99.2372   3
   7  -1  -3 53.7545 72.1266   3
   7   1   4-27.6147 78.2677   3
   7  -1  -4-195.527 99.9503   3
   7   1   5 57.3511 66.2654   3
   7  -1  -5 281.831 118.749   3
   7   1   6 966.588 193.873   3
   7  -1  -6 777.600 176.482   3
   7   1   7 769.418 166.118   3
   7  -1  -7 470.330 146.469   3
   7   1   8 120.664 97.8027   3
   7  -1  -8-140.539 104.762   3
   7   1   9 176.176 100.514   3
   7  -1  -9 73.4794 83.6261   3
   7   1  10-111.376 103.352   3
   7  -1 -10-8.70835 103.557   3
   7  -1 -11 141.533 97.0702   3
   7  -1 -12 110.571 61.4373   3
   7  -1 -13 74.1365 75.2113   3
   7  -1 -14 687.102 141.829   8
   7  -1 -15 1559.64 200.438   8
   7  -1 -16 383.197 102.598   8
   7  -1 -17 577.274 123.415   8
   7  -1 -18 1939.39 211.423   8
   7  -1 -19 50.6009 60.0880   8
   7  -1 -20 973.034 148.995   8
   7  -1 -21-82.3425 64.4303   8
   7  -1 -22 312.283 76.1603   8
   7  -1 -23 37.9067 50.7062   8
   7  -1 -24 196.087 72.3484   8
   7  -2  14-30.6842 75.8056   3
   7  -2  13 248.434 87.9729   3
   7  -2  12 740.518 155.718   3
   7  -2  11 1189.37 197.350   3
   7  -2  10 561.213 132.322   3
   7  -2   9 506.322 131.325   3
   7  -2   8 369.057 128.814   3
   7  -2   7 272.782 107.885   3
   7  -2   6 131.692 75.4972   3
   7  -2   5 688.183 165.333   3
   7  -2   4 758.457 175.238   3
   7  -2   3 731.063 159.860   3
   7  -2   2 426.565 143.356   3
   7  -2   1 315.285 128.256   3
   7  -2   0 826.501 180.366   3
   7  -2  -1 28.0220 65.1651   3
   7  -2  -2 239.564 107.705   3
   7  -2  -3 676.707 164.564   3
   7  -2  -4 875.161 184.513   3
   7  -2  -5 968.215 199.932   3
   7  -2  -6 16.4487 62.3298   3
   7  -2  -7-7.26715 85.6692   3
   7  -2  -8 212.208 76.0234   3
   7  -2  -9 740.825 164.590   3
   7  -2 -10 629.695 146.206   3
   7  -2 -11 985.468 179.469   3
   7  -2 -11 845.507 145.936   8
   7  -2 -12 884.649 166.690   3
   7  -2 -12 795.205 138.855   8
   7  -2 -13 305.826 98.8584   3
   7  -2 -13 413.250 108.386   8
   7  -2 -14 88.9971 60.4536   8
   7  -2 -15 1315.71 180.695   8
   7  -2 -16 333.153 90.6016   8
   7  -2 -17 26.3197 49.1174   8
   7  -2 -18 170.086 69.3471   8
   7  -2 -19 546.211 117.665   8
   7  -2 -20 563.618 117.904   8
   7  -2 -21 309.463 90.0485   8
   7  -2 -22 276.888 78.2334   8
   7  -2 -23 18.1832 42.0144   8
   7  -2 -24 64.8709 37.7038   8
   7  -3  14 449.479 115.247   3
   7  -3  13 218.418 95.0196   3
   7  -3  12 172.195 109.770   3
   7  -3  11 1198.18 187.867   3
   7  -3  10 118.410 77.0759   3
   7  -3   9 819.991 152.506   3
   7  -3   8 541.631 132.276   3
   7  -3   7 843.441 160.656   3
   7  -3   6 270.695 87.6767   3
   7  -3   5 378.348 124.770   3
   7  -3   4 14.5191 65.7059   3
   7  -3   3 321.467 118.559   3
   7  -3   2 456.763 127.911   3
   7  -3   1 391.025 125.046   3
   7  -3   0 715.812 165.238   3
   7  -3  -1 425.063 132.193   3
   7  -3  -2 314.844 128.162   3
   7  -3  -3 231.482 106.187   3
   7  -3  -4-7.77659 59.4988   3
   7  -3  -5 356.191 114.044   3
   7  -3  -6 165.318 71.6544   3
   7  -3  -7 617.913 143.766   3
   7  -3  -8 313.727 114.447   3
   7  -3  -9 815.049 168.657   3
   7  -3 -10 110.283 77.1674   3
   7  -3 -11 1126.05 187.930   3
   7  -3 -11 1021.38 160.666   8
   7  -3 -12 123.113 79.3792   3
   7  -3 -12 119.361 67.6509   8
   7  -3 -13 490.208 114.080   3
   7  -3 -13 241.598 80.8076   8
   7  -3 -14 121.956 55.3367   8
   7  -3 -15 616.634 120.101   8
   7  -3 -16 238.386 83.8008   8
   7  -3 -17 61.8896 48.1228   8
   7  -3 -18 138.569 75.7174   8
   7  -3 -19 40.7136 48.2696   8
   7  -3 -20 614.945 115.410   8
   7  -3 -21 102.336 63.0713   8
   7  -3 -22 144.699 62.0182   8
   7  -3 -23 85.7298 52.2752   8
   7  -4  14-38.6135 68.8650   3
   7  -4  13-13.6656 78.0537   3
   7  -4  12 185.475 75.5850   3
   7  -4  11 173.366 72.4400   3
   7  -4  10 192.556 82.0447   3
   7  -4   9 327.704 98.1895   3
   7  -4   8 157.005 84.0820   3
   7  -4   7 179.216 94.3489   3
   7  -4   6 294.775 106.221   3
   7  -4   5 186.177 91.5421   3
   7  -4   4 140.352 88.1851   3
   7  -4   3 267.592 104.902   3
   7  -4   2 94.2652 83.7721   3
   7  -4   1 297.542 105.457   3
   7  -4   0 85.4832 85.9760   3
   7  -4  -1 621.797 167.963   3
   7  -4  -2 52.2037 60.8933   3
   7  -4  -3 304.974 107.383   3
   7  -4  -4 87.6497 85.8419   3
   7  -4  -5-0.38054 86.0907   3
   7  -4  -6 321.895 117.746   3
   7  -4  -7 174.294 95.7110   3
   7  -4  -8 217.097 92.6862   3
   7  -4  -9 70.0732 74.6413   3
   7  -4 -10-50.1822 83.3879   3
   7  -4 -11 287.172 101.140   3
   7  -4 -12 183.791 83.7476   3
   7  -4 -13-21.4175 66.9612   3
   7  -4 -13 48.9057 40.8965   8
   7  -4 -14 87.0742 63.3612   8
   7  -4 -15 431.435 110.604   8
   7  -4 -16-47.9725 38.7670   8
   7  -4 -17 320.207 89.9056   8
   7  -4 -18-5.49277 45.6032   8
   7  -4 -19-6.92524 54.6736   8
   7  -4 -20-23.2691 36.9425   8
   7  -4 -21 63.3459 49.3925   8
   7  -5  13 263.053 85.9644   3
   7  -5  12 168.720 74.9412   3
   7  -5  11 83.9918 50.6881   3
   7  -5  10 382.733 97.5853   3
   7  -5   9-11.6370 53.5109   3
   7  -5   8-54.7029 73.5363   3
   7  -5   7 47.9512 55.9946   3
   7  -5   6 167.383 74.9224   3
   7  -5   5 127.969 63.2981   3
   7  -5   4 254.694 98.8095   3
   7  -5   3 68.9629 55.1830   3
   7  -5   2 323.832 103.688   3
   7  -5   1 471.488 129.589   3
   7  -5   0-8.99767 71.1767   3
   7  -5  -1 515.787 130.894   3
   7  -5  -2 185.402 92.6547   3
   7  -5  -3 270.497 99.2965   3
   7  -5  -4 129.823 63.5770   3
   7  -5  -5 26.6320 65.5602   3
   7  -5  -6-25.4165 65.0567   3
   7  -5  -7 88.1383 54.5606   3
   7  -5  -8 60.7564 54.1676   3
   7  -5  -9 24.0092 46.2220   3
   7  -5 -10 370.492 111.460   3
   7  -5 -11 306.047 101.865   3
   7  -5 -12-98.4141 77.4314   3
   7  -5 -14-35.5065 48.3629   8
   7  -5 -15 68.0448 53.8691   8
   7  -5 -16 56.8105 48.0268   8
   7  -5 -17 172.898 63.9416   8
   7  -5 -18-42.4407 36.2366   8
   7  -5 -19-15.5892 34.0218   8
   7  -6  12 342.990 82.7962   3
   7  -6  11 556.611 109.850   3
   7  -6  10 16.9211 32.7854   3
   7  -6   9 21.4764 46.9732   3
   7  -6   8 336.780 82.3328   3
   7  -6   7 163.752 76.4767   3
   7  -6   6 176.260 83.9108   3
   7  -6   5 346.176 106.999   3
   7  -6   4 86.1874 59.5203   3
   7  -6   3 347.952 98.2168   3
   7  -6   2 406.013 118.197   3
   7  -6   1 149.985 87.6010   3
   7  -6   0 207.630 90.5647   3
   7  -6  -1 7.87470 59.9520   3
   7  -6  -2 366.818 99.8138   3
   7  -6  -3 243.233 84.6110   3
   7  -6  -4 116.259 72.2302   3
   7  -6  -5 227.828 93.1905   3
   7  -6  -6 100.333 71.9014   3
   7  -6  -7 70.6342 66.3402   3
   7  -6  -8 421.992 106.826   3
   7  -6  -9 75.2933 64.3042   3
   7  -6 -10 17.1905 52.0780   3
   7  -6 -11 442.148 101.391   3
   7  -6 -12 296.238 89.7761   3
   7  -6 -15 204.389 69.8442   8
   7  -7   8 324.453 96.6621   3
   7  -7   7 44.2232 43.6579   3
   7  -7   6 230.957 85.2304   3
   7  -7   5 133.706 66.2732   3
   7  -7   4 72.1684 53.3072   3
   7  -7   3 115.653 59.7743   3
   7  -7   2 506.036 118.368   3
   7  -7   1 156.732 71.5753   3
   7  -7   0 578.036 120.683   3
   7  -7  -1 89.5310 58.2604   3
   7  -7  -2 558.456 125.428   3
   7  -7  -3 145.626 81.6288   3
   7  -7  -4 46.3379 69.0791   3
   7  -7  -5 177.670 76.3813   3
   7  -7  -6 145.482 65.9253   3
   7  -7  -7 117.692 67.6004   3
   7  -7  -8 22.6957 62.0462   3
   8  -1   5 96.2658 63.1072   3
   8  -1   4 144.283 76.3779   3
   8  -1   3 137.109 77.6809   3
   8  -1   2 438.255 116.924   3
   8  -1   1 149.014 77.0751   3
   8  -1   0 149.107 63.9307   3
   8  -1  -1-5.98906 48.9089   3
   8  -1  -2 332.486 100.839   3
   8  -1  -3 237.548 72.7097   3
   8  -1  -4 47.7358 53.5663   3
   8  -1  -5 1.47190 54.0378   3
   8  -2   8 380.029 83.5359   3
   8  -2   7 174.280 74.4482   3
   8  -2   6 457.430 101.434   3
   8  -2   5 221.761 83.2861   3
   8  -2   4 233.949 85.2052   3
   8  -2   3 18.5546 48.1728   3
   8  -2   2 456.197 104.407   3
   8  -2   1 396.940 97.7479   3
   8  -2   0 679.401 131.461   3
   8  -2  -1 311.158 91.8721   3
   8  -2  -2 543.260 107.996   3
   8  -2  -3 8.26852 63.6706   3
   8  -2  -4 206.221 77.0665   3
   8  -2  -5 196.394 76.2321   3
   8  -2  -6 181.257 79.0596   3
   8  -2  -7 112.106 55.5778   3
   8  -2  -8 188.479 77.7498   3
   8  -3   6-87.3911 59.0071   3
   8  -3   5 234.960 65.0628   3
   8  -3   4 111.223 64.6014   3
   8  -3   3 709.556 122.629   3
   8  -3   2 259.481 80.9041   3
   8  -3   1 181.950 76.4807   3
   8  -3   0 330.799 87.1282   3
   8  -3  -1 185.702 66.0894   3
   8  -3  -2 380.957 91.9821   3
   8  -3  -3 593.070 121.027   3
   8  -3  -4 176.021 68.0103   3
   8  -3  -5 91.4331 54.2659   3
   0   0   0    0.00    0.00   0
TITL LX151103-1 in P2(1)2(1)2(1)
REM P2(1)2(1)2(1) (#19 in standard setting)
CELL 1.54184   6.826859  11.812111  39.687110  90.0000  90.0000  90.0000
ZERR    7.00   0.000373   0.000650   0.002531   0.0000   0.0000   0.0000
LATT -1
SYMM -x+1/2,-y, z+1/2
SYMM -x, y+1/2,-z+1/2
SYMM  x+1/2,-y+1/2,-z
SFAC C H O
UNIT 168.00 140.00 7.00
TREF
HKLF 4
END
;
_shelx_hkl_checksum              29242

####################################################################### 
# 
# This file contains crystal structure data downloaded from the 
# Cambridge Structural Database (CSD) hosted by the Cambridge 
# Crystallographic Data Centre (CCDC).
# 
# Full information about CCDC data access policies and citation 
# guidelines are available at http://www.ccdc.cam.ac.uk/access/V1 
# 
# Audit and citation data items may have been added by the CCDC. 
# Please retain this information to preserve the provenance of 
# this file and to allow appropriate attribution of the data. 
# 
#######################################################################

data_shelxl
_database_code_depnum_ccdc_archive 'CCDC 1439084'
_audit_update_record             
;
2015-11-26 deposited with the CCDC.
2016-02-26 downloaded from the CCDC.
;

_audit_creation_method           SHELXL-2013
_chemical_name_systematic        
(1S,2S,4S,5R)-2-((R)-quinolin-4-yl((trimethylsilyl)oxy)methyl)-5-(2-(1-tosylpiperidin-4-yl)ethyl)quinuclidine
_chemical_name_common            ?
_chemical_melting_point          ?
_chemical_formula_moiety         ?
_chemical_formula_sum            'C34 H50 Cl N3 O4 S Si'
_chemical_formula_weight         660.37

loop_
_atom_type_symbol
_atom_type_description
_atom_type_scat_dispersion_real
_atom_type_scat_dispersion_imag
_atom_type_scat_source
C C 0.0181 0.0091 'International Tables Vol C Tables 4.2.6.8 and 6.1.1.4'
H H 0.0000 0.0000 'International Tables Vol C Tables 4.2.6.8 and 6.1.1.4'
N N 0.0311 0.0180 'International Tables Vol C Tables 4.2.6.8 and 6.1.1.4'
O O 0.0492 0.0322 'International Tables Vol C Tables 4.2.6.8 and 6.1.1.4'
Si Si 0.2541 0.3302 'International Tables Vol C Tables 4.2.6.8 and 6.1.1.4'
S S 0.3331 0.5567 'International Tables Vol C Tables 4.2.6.8 and 6.1.1.4'
Cl Cl 0.3639 0.7018 'International Tables Vol C Tables 4.2.6.8 and 6.1.1.4'

_space_group_crystal_system      monoclinic
_space_group_IT_number           4
_space_group_name_H-M_alt        'P 21'
_space_group_name_Hall           'P 2yb'

_shelx_space_group_comment       
;
The symmetry employed for this shelxl refinement is uniquely defined
by the following loop, which should always be used as a source of
symmetry information in preference to the above space-group names.
They are only intended as comments.
;

loop_
_space_group_symop_operation_xyz
'x, y, z'
'-x, y+1/2, -z'

_cell_length_a                   11.19700(10)
_cell_length_b                   11.95510(10)
_cell_length_c                   14.1022(2)
_cell_angle_alpha                90
_cell_angle_beta                 108.3160(10)
_cell_angle_gamma                90
_cell_volume                     1792.10(3)
_cell_formula_units_Z            2
_cell_measurement_temperature    291(2)
_cell_measurement_reflns_used    12364
_cell_measurement_theta_min      3.6930
_cell_measurement_theta_max      69.7520

_exptl_crystal_description       block
_exptl_crystal_colour            colorless
_exptl_crystal_density_meas      ?
_exptl_crystal_density_method    ?
_exptl_crystal_density_diffrn    1.224
_exptl_crystal_F_000             708
_exptl_transmission_factor_min   ?
_exptl_transmission_factor_max   ?
_exptl_crystal_size_max          0.290
_exptl_crystal_size_mid          0.280
_exptl_crystal_size_min          0.250
_exptl_absorpt_coefficient_mu    2.121
_shelx_estimated_absorpt_T_min   0.578
_shelx_estimated_absorpt_T_max   0.619
_exptl_absorpt_correction_T_min  0.71289
_exptl_absorpt_correction_T_max  1.00000
_exptl_absorpt_correction_type   multi-scan
_exptl_absorpt_process_details   
;
CrysAlisPro, Agilent Technologies,
Version 1.171.37.35 (release 13-08-2014 CrysAlis171 .NET)
(compiled Aug 13 2014,18:06:01)
Empirical absorption correction using spherical harmonics,
 implemented in SCALE3 ABSPACK scaling algorithm.
;

_exptl_special_details           
;
 ?
;

_diffrn_ambient_temperature      291(2)
_diffrn_radiation_wavelength     1.54184
_diffrn_radiation_type           CuK\a
_diffrn_source                   'Enhance Ultra (Cu) X-ray Source'
_diffrn_measurement_device_type  'Gemini S Ultra, Agilent Technologies'
_diffrn_measurement_method       '\w scans'
_diffrn_detector_area_resol_mean 15.9149
_diffrn_reflns_number            16620
_diffrn_reflns_av_unetI/netI     0.0261
_diffrn_reflns_av_R_equivalents  0.0235
_diffrn_reflns_limit_h_min       -12
_diffrn_reflns_limit_h_max       13
_diffrn_reflns_limit_k_min       -14
_diffrn_reflns_limit_k_max       14
_diffrn_reflns_limit_l_min       -17
_diffrn_reflns_limit_l_max       13
_diffrn_reflns_theta_min         3.301
_diffrn_reflns_theta_max         69.785
_diffrn_reflns_theta_full        67.684
_diffrn_measured_fraction_theta_max 0.987
_diffrn_measured_fraction_theta_full 0.994
_diffrn_reflns_Laue_measured_fraction_max 0.987
_diffrn_reflns_Laue_measured_fraction_full 0.994
_diffrn_reflns_point_group_measured_fraction_max 0.942
_diffrn_reflns_point_group_measured_fraction_full 0.955
_reflns_number_total             6375
_reflns_number_gt                6349
_reflns_threshold_expression     'I > 2\s(I)'
_reflns_Friedel_coverage         0.815
_reflns_Friedel_fraction_max     0.892
_reflns_Friedel_fraction_full    0.911

_reflns_special_details          
;
 Reflections were merged by SHELXL according to the crystal
 class for the calculation of statistics and refinement.
 
 _reflns_Friedel_fraction is defined as the number of unique
 Friedel pairs measured divided by the number that would be
 possible theoretically, ignoring centric projections and
 systematic absences.
;

_computing_data_collection       'CrysAlisPro (Agilent Technologies)'
_computing_cell_refinement       'CrysAlisPro (Agilent Technologies)'
_computing_data_reduction        'CrysAlisPro (Agilent Technologies)'
_computing_structure_solution    'SHELXS-97 (Sheldrick, 1997)'
_computing_structure_refinement  'SHELXL-2013 (Sheldrick, 2013)'
_computing_molecular_graphics    'Ortep-3 (L. J. Farrugia, 2001)'
_computing_publication_material  SHELXL-2013

_refine_special_details          
;
 ?
;
_refine_ls_structure_factor_coef Fsqd
_refine_ls_matrix_type           full
_refine_ls_weighting_scheme      calc
_refine_ls_weighting_details     
'w=1/[\s^2^(Fo^2^)+(0.1662P)^2^+3.1465P] where P=(Fo^2^+2Fc^2^)/3'
_atom_sites_solution_primary     ?
_atom_sites_solution_secondary   ?
_atom_sites_solution_hydrogens   mixed
_refine_ls_hydrogen_treatment    mixed
_refine_ls_extinction_method     none
_refine_ls_extinction_coef       .
_refine_ls_abs_structure_details 
;
 Flack x determined using 2819 quotients [(I+)-(I-)]/[(I+)+(I-)]
 (Parsons and Flack (2004), Acta Cryst. A60, s61).
;
_refine_ls_abs_structure_Flack   0.080(8)
_chemical_absolute_configuration ad
_refine_ls_number_reflns         6375
_refine_ls_number_parameters     420
_refine_ls_number_restraints     19
_refine_ls_R_factor_all          0.0866
_refine_ls_R_factor_gt           0.0854
_refine_ls_wR_factor_ref         0.2802
_refine_ls_wR_factor_gt          0.2767
_refine_ls_goodness_of_fit_ref   1.085
_refine_ls_restrained_S_all      1.088
_refine_ls_shift/su_max          0.008
_refine_ls_shift/su_mean         0.000

loop_
_atom_site_label
_atom_site_type_symbol
_atom_site_fract_x
_atom_site_fract_y
_atom_site_fract_z
_atom_site_U_iso_or_equiv
_atom_site_adp_type
_atom_site_occupancy
_atom_site_site_symmetry_order
_atom_site_calc_flag
_atom_site_refinement_flags_posn
_atom_site_refinement_flags_adp
_atom_site_refinement_flags_occupancy
_atom_site_disorder_assembly
_atom_site_disorder_group
S2 S 0.22590(10) 1.07782(11) 1.12679(9) 0.0557(3) Uani 1 1 d . . . . .
Si1 Si 0.18589(11) 0.31926(12) 0.36183(9) 0.0490(3) Uani 1 1 d . . . . .
O1 O 0.1837(3) 0.4094(3) 0.4522(2) 0.0488(8) Uani 1 1 d . . . . .
N3 N 0.2841(3) 0.9889(4) 1.0636(3) 0.0475(10) Uani 1 1 d . U . . .
C11 C 0.2019(4) 0.4768(4) 0.6168(3) 0.0410(10) Uani 1 1 d . . . . .
H11 H 0.1487 0.4822 0.6601 0.049 Uiso 1 1 calc R U . . .
N2 N 0.3290(3) 0.4374(3) 0.6807(3) 0.0451(9) Uani 1 1 d . . . . .
H2 H 0.3196 0.3623 0.7054 0.054 Uiso 1 1 calc R U . . .
O3 O 0.2764(4) 1.0486(4) 1.2291(3) 0.0764(13) Uani 1 1 d . . . . .
O2 O 0.2470(4) 1.1859(3) 1.0962(4) 0.0746(12) Uani 1 1 d . . . . .
C1 C 0.1387(4) 0.3912(4) 0.5335(3) 0.0419(10) Uani 1 1 d . . . . .
H1 H 0.1604 0.3151 0.5591 0.050 Uiso 1 1 calc R U . . .
C20 C 0.3166(4) 0.8094(5) 0.9354(3) 0.0498(12) Uani 1 1 d . . . . .
H20 H 0.2288 0.7846 0.9111 0.060 Uiso 1 1 calc R U . . .
C13 C 0.3550(4) 0.6303(5) 0.6199(3) 0.0506(12) Uani 1 1 d . . . . .
H13 H 0.3649 0.7051 0.5949 0.061 Uiso 1 1 calc R U . . .
C15 C 0.3749(4) 0.5147(4) 0.7692(3) 0.0469(12) Uani 1 1 d . . . . .
H15A H 0.4517 0.4853 0.8159 0.056 Uiso 1 1 calc R U . . .
H15B H 0.3121 0.5197 0.8033 0.056 Uiso 1 1 calc R U . . .
C12 C 0.2153(4) 0.5959(4) 0.5796(4) 0.0486(12) Uani 1 1 d . . . . .
H12A H 0.1643 0.6477 0.6033 0.058 Uiso 1 1 calc R U . . .
H12B H 0.1868 0.5976 0.5072 0.058 Uiso 1 1 calc R U . . .
C33 C 0.0165(5) 0.9700(6) 1.1381(5) 0.0679(16) Uani 1 1 d . . . . .
H33 H 0.0669 0.9388 1.1977 0.081 Uiso 1 1 calc R U . . .
C23 C 0.3622(5) 0.8002(5) 1.0493(4) 0.0535(13) Uani 1 1 d . . . . .
H23A H 0.3596 0.7226 1.0683 0.064 Uiso 1 1 calc R U . . .
H23B H 0.4488 0.8254 1.0747 0.064 Uiso 1 1 calc R U . . .
C2 C -0.0038(4) 0.4076(5) 0.5046(4) 0.0525(12) Uani 1 1 d . . . . .
C24 C 0.2820(5) 0.8696(5) 1.0956(4) 0.0562(13) Uani 1 1 d . U . . .
H24A H 0.1963 0.8417 1.0741 0.067 Uiso 1 1 calc R U . . .
H24B H 0.3145 0.8644 1.1678 0.067 Uiso 1 1 calc R U . . .
C14 C 0.3998(4) 0.6322(4) 0.7335(3) 0.0474(11) Uani 1 1 d . . . . .
H14 H 0.4909 0.6445 0.7559 0.057 Uiso 1 1 calc R U . . .
C3 C -0.0751(5) 0.3577(5) 0.5594(4) 0.0586(13) Uani 1 1 d . . . . .
C29 C -0.0140(5) 1.1023(6) 1.0024(5) 0.0658(16) Uani 1 1 d . . . . .
H29 H 0.0169 1.1581 0.9705 0.079 Uiso 1 1 calc R U . . .
C18 C 0.3403(5) 0.7244(5) 0.7772(4) 0.0572(14) Uani 1 1 d . . . . .
H18A H 0.2505 0.7111 0.7588 0.069 Uiso 1 1 calc R U . . .
H18B H 0.3527 0.7952 0.7481 0.069 Uiso 1 1 calc R U . . .
C10 C -0.0649(5) 0.4748(6) 0.4248(4) 0.0637(16) Uani 1 1 d . . . . .
H10 H -0.0210 0.5106 0.3875 0.076 Uiso 1 1 calc R U . . .
C22 C 0.2447(5) 1.0047(5) 0.9553(4) 0.0540(13) Uani 1 1 d . . . . .
H22A H 0.2557 1.0824 0.9403 0.065 Uiso 1 1 calc R U . . .
H22B H 0.1561 0.9864 0.9271 0.065 Uiso 1 1 calc R U . . .
C28 C 0.0637(4) 1.0513(5) 1.0879(4) 0.0528(13) Uani 1 1 d . . . . .
C7 C -0.2829(5) 0.3257(7) 0.5802(5) 0.0929(16) Uani 1 1 d . U . . .
H7 H -0.3686 0.3410 0.5608 0.111 Uiso 1 1 calc R U . . .
C8 C -0.2072(5) 0.3772(6) 0.5292(5) 0.0759(14) Uani 1 1 d . U . . .
C21 C 0.3210(5) 0.9310(5) 0.9085(4) 0.0580(13) Uani 1 1 d . . . . .
H21A H 0.2890 0.9390 0.8365 0.070 Uiso 1 1 calc R U . . .
H21B H 0.4077 0.9562 0.9304 0.070 Uiso 1 1 calc R U . . .
C19 C 0.3938(5) 0.7332(5) 0.8909(4) 0.0567(14) Uani 1 1 d . . . . .
H19A H 0.3970 0.6591 0.9196 0.068 Uiso 1 1 calc R U . . .
H19B H 0.4792 0.7615 0.9087 0.068 Uiso 1 1 calc R U . . .
C4 C -0.0249(5) 0.2840(6) 0.6414(4) 0.0705(17) Uani 1 1 d . . . . .
H4 H 0.0611 0.2697 0.6624 0.085 Uiso 1 1 calc R U . . .
C17 C 0.4299(5) 0.5469(6) 0.5798(4) 0.0621(15) Uani 1 1 d . . . . .
H17A H 0.5166 0.5714 0.5960 0.074 Uiso 1 1 calc R U . . .
H17B H 0.3946 0.5415 0.5077 0.074 Uiso 1 1 calc R U . . .
C16 C 0.4243(4) 0.4318(5) 0.6278(4) 0.0572(14) Uani 1 1 d . . . . .
H16A H 0.4015 0.3744 0.5766 0.069 Uiso 1 1 calc R U . . .
H16B H 0.5060 0.4133 0.6745 0.069 Uiso 1 1 calc R U . . .
N1 N -0.2645(5) 0.4470(6) 0.4503(5) 0.0892(16) Uani 1 1 d . U . . .
C30 C -0.1389(5) 1.0684(6) 0.9651(5) 0.0727(18) Uani 1 1 d . . . . .
H30 H -0.1916 1.1029 0.9082 0.087 Uiso 1 1 calc R U . . .
C34 C -0.3194(6) 0.9463(8) 0.9652(8) 0.102(3) Uani 1 1 d . . . . .
H34A H -0.3760 1.0044 0.9708 0.153 Uiso 1 1 calc R U . . .
H34B H -0.3325 0.8810 1.0004 0.153 Uiso 1 1 calc R U . . .
H34C H -0.3348 0.9282 0.8961 0.153 Uiso 1 1 calc R U . . .
C31 C -0.1857(5) 0.9860(6) 1.0099(5) 0.0761(18) Uani 1 1 d . . . . .
C32 C -0.1093(5) 0.9371(7) 1.0956(5) 0.0811(19) Uani 1 1 d . . . . .
H32 H -0.1417 0.8809 1.1261 0.097 Uiso 1 1 calc R U . . .
C6 C -0.2326(6) 0.2548(8) 0.6562(5) 0.1029(18) Uani 1 1 d . U . . .
H6 H -0.2845 0.2194 0.6870 0.123 Uiso 1 1 calc R U . . .
C5 C -0.0981(6) 0.2329(7) 0.6909(5) 0.0856(17) Uani 1 1 d . U . . .
H5 H -0.0627 0.1858 0.7450 0.103 Uiso 1 1 calc R U . . .
C9 C -0.1948(6) 0.4874(7) 0.4017(6) 0.085(2) Uani 1 1 d . . . . .
H9 H -0.2351 0.5294 0.3452 0.102 Uiso 1 1 calc R U . . .
Cl1 Cl 0.69334(16) 0.72194(14) 0.21784(13) 0.0830(5) Uani 1 1 d D . . . .
C25' C 0.097(4) 0.202(2) 0.378(2) 0.147(3) Uani 0.244(9) 1 d . . P A 2
H25A H 0.1399 0.1665 0.4409 0.220 Uiso 0.244(9) 1 calc R U P A 2
H25B H 0.0880 0.1501 0.3248 0.220 Uiso 0.244(9) 1 calc R U P A 2
H25C H 0.0156 0.2267 0.3786 0.220 Uiso 0.244(9) 1 calc R U P A 2
C27' C 0.344(2) 0.262(3) 0.3923(19) 0.106(3) Uani 0.244(9) 1 d . . P A 2
H27A H 0.4044 0.3198 0.4184 0.159 Uiso 0.244(9) 1 calc R U P A 2
H27B H 0.3560 0.2308 0.3332 0.159 Uiso 0.244(9) 1 calc R U P A 2
H27C H 0.3543 0.2038 0.4415 0.159 Uiso 0.244(9) 1 calc R U P A 2
C26' C 0.137(4) 0.409(5) 0.252(2) 0.151(5) Uani 0.244(9) 1 d . . P A 2
H26A H 0.0923 0.3658 0.1944 0.226 Uiso 0.244(9) 1 calc R U P A 2
H26B H 0.2096 0.4426 0.2411 0.226 Uiso 0.244(9) 1 calc R U P A 2
H26C H 0.0827 0.4673 0.2621 0.226 Uiso 0.244(9) 1 calc R U P A 2
C27 C 0.3457(8) 0.3304(10) 0.3469(6) 0.106(3) Uani 0.756(9) 1 d . . P A 1
H27D H 0.3591 0.4056 0.3285 0.159 Uiso 0.756(9) 1 calc R U P A 1
H27E H 0.3515 0.2799 0.2956 0.159 Uiso 0.756(9) 1 calc R U P A 1
H27F H 0.4084 0.3115 0.4088 0.159 Uiso 0.756(9) 1 calc R U P A 1
C25 C 0.1566(13) 0.1770(8) 0.3965(8) 0.147(3) Uani 0.756(9) 1 d . . P A 1
H25D H 0.0880 0.1776 0.4235 0.220 Uiso 0.756(9) 1 calc R U P A 1
H25E H 0.2307 0.1488 0.4456 0.220 Uiso 0.756(9) 1 calc R U P A 1
H25F H 0.1358 0.1300 0.3384 0.220 Uiso 0.756(9) 1 calc R U P A 1
C26 C 0.0664(13) 0.3625(17) 0.2430(7) 0.151(5) Uani 0.756(9) 1 d . . P A 1
H26D H -0.0108 0.3233 0.2353 0.226 Uiso 0.756(9) 1 calc R U P A 1
H26E H 0.0963 0.3451 0.1879 0.226 Uiso 0.756(9) 1 calc R U P A 1
H26F H 0.0521 0.4416 0.2443 0.226 Uiso 0.756(9) 1 calc R U P A 1
O4 O 0.4992(4) 0.6164(7) 0.3213(3) 0.201(4) Uani 1 1 d D U . . .
H4B H 0.5456(3) 0.6451(6) 0.2899(2) 0.242 Uiso 1 1 d D U . . .
H4A H 0.5379(10) 0.6174(16) 0.3836(2) 0.242 Uiso 1 1 d D U . . .

loop_
_atom_site_aniso_label
_atom_site_aniso_U_11
_atom_site_aniso_U_22
_atom_site_aniso_U_33
_atom_site_aniso_U_23
_atom_site_aniso_U_13
_atom_site_aniso_U_12
S2 0.0483(5) 0.0585(6) 0.0607(5) -0.0223(5) 0.0176(4) -0.0093(5)
Si1 0.0488(5) 0.0531(7) 0.0463(5) -0.0060(5) 0.0165(4) 0.0011(5)
O1 0.0511(14) 0.0503(18) 0.0472(13) -0.0059(13) 0.0187(11) 0.0000(13)
N3 0.0449(16) 0.0483(19) 0.0507(17) -0.0091(15) 0.0169(13) -0.0005(15)
C11 0.0346(16) 0.046(2) 0.0396(17) -0.0053(16) 0.0075(14) 0.0068(16)
N2 0.0458(16) 0.0437(19) 0.0436(16) -0.0028(15) 0.0112(13) 0.0018(15)
O3 0.075(2) 0.094(3) 0.0561(17) -0.0298(18) 0.0135(16) 0.000(2)
O2 0.074(2) 0.050(2) 0.106(3) -0.0178(19) 0.0378(17) -0.0172(17)
C1 0.0402(17) 0.042(2) 0.0419(18) -0.0083(16) 0.0107(14) 0.0007(17)
C20 0.0430(18) 0.055(2) 0.053(2) -0.012(2) 0.0174(15) -0.0083(19)
C13 0.051(2) 0.054(3) 0.048(2) -0.0028(19) 0.0167(16) -0.001(2)
C15 0.045(2) 0.053(2) 0.0394(18) -0.0048(18) 0.0082(16) -0.0008(19)
C12 0.049(2) 0.037(2) 0.052(2) -0.0023(18) 0.0052(18) 0.0052(18)
C33 0.056(2) 0.072(4) 0.081(3) 0.004(3) 0.029(2) 0.002(3)
C23 0.052(2) 0.045(2) 0.058(2) -0.004(2) 0.0102(19) 0.000(2)
C2 0.0431(19) 0.061(3) 0.051(2) -0.0214(19) 0.0118(16) -0.003(2)
C24 0.063(2) 0.060(3) 0.047(2) -0.006(2) 0.0195(17) -0.011(2)
C14 0.0390(17) 0.050(2) 0.052(2) -0.0092(19) 0.0130(15) -0.0039(18)
C3 0.047(2) 0.067(3) 0.063(2) -0.030(2) 0.0182(17) -0.008(2)
C29 0.051(2) 0.070(4) 0.081(3) -0.003(3) 0.026(2) 0.006(2)
C18 0.061(2) 0.053(3) 0.055(2) -0.002(2) 0.0138(19) 0.012(2)
C10 0.045(2) 0.079(4) 0.059(3) -0.006(3) 0.006(2) 0.012(2)
C22 0.062(2) 0.049(3) 0.055(2) 0.000(2) 0.0231(17) 0.005(2)
C28 0.0417(18) 0.062(3) 0.058(2) -0.008(2) 0.0200(15) 0.0004(19)
C7 0.054(2) 0.144(4) 0.095(2) -0.066(2) 0.0429(15) -0.029(2)
C8 0.048(2) 0.096(3) 0.087(2) -0.0489(19) 0.0270(17) -0.014(2)
C21 0.064(2) 0.059(3) 0.056(2) 0.000(2) 0.0263(17) 0.016(2)
C19 0.053(2) 0.050(3) 0.065(3) -0.010(2) 0.0135(19) 0.001(2)
C4 0.066(3) 0.087(4) 0.064(2) -0.022(3) 0.0293(19) -0.027(3)
C17 0.055(2) 0.077(4) 0.060(2) -0.005(2) 0.0279(17) -0.001(2)
C16 0.0421(19) 0.067(3) 0.061(2) -0.010(2) 0.0129(17) 0.014(2)
N1 0.045(2) 0.118(4) 0.096(3) -0.043(2) 0.011(2) 0.001(2)
C30 0.055(2) 0.074(4) 0.082(3) -0.006(3) 0.011(2) 0.012(3)
C34 0.051(3) 0.098(5) 0.151(6) -0.045(4) 0.023(3) -0.013(3)
C31 0.042(2) 0.082(4) 0.107(4) -0.036(3) 0.026(2) -0.003(2)
C32 0.064(2) 0.082(4) 0.112(4) -0.018(3) 0.048(2) -0.010(3)
C6 0.095(2) 0.134(5) 0.107(3) -0.058(2) 0.0712(19) -0.053(3)
C5 0.107(3) 0.082(4) 0.088(3) -0.022(3) 0.060(2) -0.024(3)
C9 0.053(3) 0.100(5) 0.089(4) -0.028(3) 0.005(3) 0.015(3)
Cl1 0.0899(9) 0.0629(8) 0.0897(9) -0.0222(7) 0.0188(7) 0.0049(7)
C25' 0.302(8) 0.038(4) 0.176(4) -0.025(3) 0.185(4) -0.006(5)
C27' 0.098(4) 0.135(7) 0.118(4) -0.074(3) 0.081(2) -0.036(4)
C26' 0.141(9) 0.244(13) 0.050(4) -0.005(6) 0.007(5) 0.091(8)
C27 0.098(4) 0.135(7) 0.118(4) -0.074(3) 0.081(2) -0.036(4)
C25 0.302(8) 0.038(4) 0.176(4) -0.025(3) 0.185(4) -0.006(5)
C26 0.141(9) 0.244(13) 0.050(4) -0.005(6) 0.007(5) 0.091(8)
O4 0.162(5) 0.216(8) 0.249(7) 0.005(6) 0.097(4) 0.012(5)

_geom_special_details            
;
 All esds (except the esd in the dihedral angle between two l.s. planes)
 are estimated using the full covariance matrix.  The cell esds are taken
 into account individually in the estimation of esds in distances, angles
 and torsion angles; correlations between esds in cell parameters are only
 used when they are defined by crystal symmetry.  An approximate (isotropic)
 treatment of cell esds is used for estimating esds involving l.s. planes.
;

loop_
_geom_bond_atom_site_label_1
_geom_bond_atom_site_label_2
_geom_bond_distance
_geom_bond_site_symmetry_2
_geom_bond_publ_flag
S2 O2 1.406(5) . ?
S2 O3 1.419(4) . ?
S2 N3 1.647(4) . ?
S2 C28 1.753(5) . ?
Si1 O1 1.675(4) . ?
Si1 C25' 1.77(4) . ?
Si1 C27' 1.82(3) . ?
Si1 C26' 1.83(4) . ?
Si1 C25 1.827(10) . ?
Si1 C26 1.859(11) . ?
Si1 C27 1.871(9) . ?
O1 C1 1.406(6) . ?
N3 C22 1.462(6) . ?
N3 C24 1.499(7) . ?
C11 N2 1.501(5) . ?
C11 C12 1.541(7) . ?
C11 C1 1.551(6) . ?
C11 H11 0.9800 . ?
N2 C16 1.483(7) . ?
N2 C15 1.508(6) . ?
N2 H2 0.9800 . ?
C1 C2 1.531(6) . ?
C1 H1 0.9800 . ?
C20 C21 1.507(8) . ?
C20 C19 1.520(8) . ?
C20 C23 1.529(7) . ?
C20 H20 0.9800 . ?
C13 C17 1.521(8) . ?
C13 C14 1.522(6) . ?
C13 C12 1.542(6) . ?
C13 H13 0.9800 . ?
C15 C14 1.547(7) . ?
C15 H15A 0.9700 . ?
C15 H15B 0.9700 . ?
C12 H12A 0.9700 . ?
C12 H12B 0.9700 . ?
C33 C28 1.401(9) . ?
C33 C32 1.403(8) . ?
C33 H33 0.9300 . ?
C23 C24 1.513(8) . ?
C23 H23A 0.9700 . ?
C23 H23B 0.9700 . ?
C2 C10 1.378(8) . ?
C2 C3 1.406(8) . ?
C24 H24A 0.9700 . ?
C24 H24B 0.9700 . ?
C14 C18 1.515(8) . ?
C14 H14 0.9800 . ?
C3 C4 1.422(8) . ?
C3 C8 1.424(7) . ?
C29 C28 1.387(8) . ?
C29 C30 1.391(8) . ?
C29 H29 0.9300 . ?
C18 C19 1.528(7) . ?
C18 H18A 0.9700 . ?
C18 H18B 0.9700 . ?
C10 C9 1.394(8) . ?
C10 H10 0.9300 . ?
C22 C21 1.515(8) . ?
C22 H22A 0.9700 . ?
C22 H22B 0.9700 . ?
C7 C6 1.343(11) . ?
C7 C8 1.412(10) . ?
C7 H7 0.9300 . ?
C8 N1 1.377(9) . ?
C21 H21A 0.9700 . ?
C21 H21B 0.9700 . ?
C19 H19A 0.9700 . ?
C19 H19B 0.9700 . ?
C4 C5 1.376(10) . ?
C4 H4 0.9300 . ?
C17 C16 1.542(9) . ?
C17 H17A 0.9700 . ?
C17 H17B 0.9700 . ?
C16 H16A 0.9700 . ?
C16 H16B 0.9700 . ?
N1 C9 1.284(10) . ?
C30 C31 1.362(10) . ?
C30 H30 0.9300 . ?
C34 C31 1.506(8) . ?
C34 H34A 0.9600 . ?
C34 H34B 0.9600 . ?
C34 H34C 0.9600 . ?
C31 C32 1.373(10) . ?
C32 H32 0.9300 . ?
C6 C5 1.453(10) . ?
C6 H6 0.9300 . ?
C5 H5 0.9300 . ?
C9 H9 0.9300 . ?
C25' H25A 0.9600 . ?
C25' H25B 0.9600 . ?
C25' H25C 0.9600 . ?
C27' H27A 0.9600 . ?
C27' H27B 0.9600 . ?
C27' H27C 0.9600 . ?
C26' H26A 0.9600 . ?
C26' H26B 0.9600 . ?
C26' H26C 0.9600 . ?
C27 H27D 0.9600 . ?
C27 H27E 0.9600 . ?
C27 H27F 0.9600 . ?
C25 H25D 0.9600 . ?
C25 H25E 0.9600 . ?
C25 H25F 0.9600 . ?
C26 H26D 0.9600 . ?
C26 H26E 0.9600 . ?
C26 H26F 0.9600 . ?
O4 H4B 0.852(5) . ?
O4 H4A 0.850(4) . ?

loop_
_geom_angle_atom_site_label_1
_geom_angle_atom_site_label_2
_geom_angle_atom_site_label_3
_geom_angle
_geom_angle_site_symmetry_1
_geom_angle_site_symmetry_3
_geom_angle_publ_flag
O2 S2 O3 119.1(3) . . ?
O2 S2 N3 107.1(3) . . ?
O3 S2 N3 107.0(2) . . ?
O2 S2 C28 109.1(3) . . ?
O3 S2 C28 108.5(3) . . ?
N3 S2 C28 105.2(2) . . ?
O1 Si1 C25' 105.3(11) . . ?
O1 Si1 C27' 108.0(9) . . ?
C25' Si1 C27' 102.3(17) . . ?
O1 Si1 C26' 101.2(16) . . ?
C25' Si1 C26' 123(2) . . ?
C27' Si1 C26' 115.8(18) . . ?
O1 Si1 C25 110.4(4) . . ?
O1 Si1 C26 109.2(5) . . ?
C25 Si1 C26 111.2(7) . . ?
O1 Si1 C27 106.4(3) . . ?
C25 Si1 C27 110.8(6) . . ?
C26 Si1 C27 108.7(6) . . ?
C1 O1 Si1 128.0(3) . . ?
C22 N3 C24 114.1(4) . . ?
C22 N3 S2 116.2(3) . . ?
C24 N3 S2 113.9(3) . . ?
N2 C11 C12 108.6(3) . . ?
N2 C11 C1 111.6(4) . . ?
C12 C11 C1 115.0(3) . . ?
N2 C11 H11 107.1 . . ?
C12 C11 H11 107.1 . . ?
C1 C11 H11 107.1 . . ?
C16 N2 C11 114.1(3) . . ?
C16 N2 C15 109.4(4) . . ?
C11 N2 C15 108.4(3) . . ?
C16 N2 H2 108.2 . . ?
C11 N2 H2 108.2 . . ?
C15 N2 H2 108.2 . . ?
O1 C1 C2 111.9(3) . . ?
O1 C1 C11 108.7(4) . . ?
C2 C1 C11 107.8(4) . . ?
O1 C1 H1 109.5 . . ?
C2 C1 H1 109.5 . . ?
C11 C1 H1 109.5 . . ?
C21 C20 C19 114.0(4) . . ?
C21 C20 C23 107.9(4) . . ?
C19 C20 C23 110.2(4) . . ?
C21 C20 H20 108.2 . . ?
C19 C20 H20 108.2 . . ?
C23 C20 H20 108.2 . . ?
C17 C13 C14 111.3(4) . . ?
C17 C13 C12 107.6(4) . . ?
C14 C13 C12 110.6(4) . . ?
C17 C13 H13 109.1 . . ?
C14 C13 H13 109.1 . . ?
C12 C13 H13 109.1 . . ?
N2 C15 C14 109.7(4) . . ?
N2 C15 H15A 109.7 . . ?
C14 C15 H15A 109.7 . . ?
N2 C15 H15B 109.7 . . ?
C14 C15 H15B 109.7 . . ?
H15A C15 H15B 108.2 . . ?
C11 C12 C13 108.5(4) . . ?
C11 C12 H12A 110.0 . . ?
C13 C12 H12A 110.0 . . ?
C11 C12 H12B 110.0 . . ?
C13 C12 H12B 110.0 . . ?
H12A C12 H12B 108.4 . . ?
C28 C33 C32 117.8(6) . . ?
C28 C33 H33 121.1 . . ?
C32 C33 H33 121.1 . . ?
C24 C23 C20 111.5(4) . . ?
C24 C23 H23A 109.3 . . ?
C20 C23 H23A 109.3 . . ?
C24 C23 H23B 109.3 . . ?
C20 C23 H23B 109.3 . . ?
H23A C23 H23B 108.0 . . ?
C10 C2 C3 118.3(5) . . ?
C10 C2 C1 120.1(5) . . ?
C3 C2 C1 121.6(4) . . ?
N3 C24 C23 108.9(4) . . ?
N3 C24 H24A 109.9 . . ?
C23 C24 H24A 109.9 . . ?
N3 C24 H24B 109.9 . . ?
C23 C24 H24B 109.9 . . ?
H24A C24 H24B 108.3 . . ?
C18 C14 C13 113.5(4) . . ?
C18 C14 C15 112.4(4) . . ?
C13 C14 C15 107.2(4) . . ?
C18 C14 H14 107.9 . . ?
C13 C14 H14 107.9 . . ?
C15 C14 H14 107.9 . . ?
C2 C3 C4 124.1(5) . . ?
C2 C3 C8 118.9(5) . . ?
C4 C3 C8 116.9(6) . . ?
C28 C29 C30 118.8(6) . . ?
C28 C29 H29 120.6 . . ?
C30 C29 H29 120.6 . . ?
C14 C18 C19 113.5(4) . . ?
C14 C18 H18A 108.9 . . ?
C19 C18 H18A 108.9 . . ?
C14 C18 H18B 108.9 . . ?
C19 C18 H18B 108.9 . . ?
H18A C18 H18B 107.7 . . ?
C2 C10 C9 117.9(6) . . ?
C2 C10 H10 121.1 . . ?
C9 C10 H10 121.1 . . ?
N3 C22 C21 110.7(4) . . ?
N3 C22 H22A 109.5 . . ?
C21 C22 H22A 109.5 . . ?
N3 C22 H22B 109.5 . . ?
C21 C22 H22B 109.5 . . ?
H22A C22 H22B 108.1 . . ?
C29 C28 C33 120.8(5) . . ?
C29 C28 S2 119.8(4) . . ?
C33 C28 S2 119.0(4) . . ?
C6 C7 C8 120.9(6) . . ?
C6 C7 H7 119.6 . . ?
C8 C7 H7 119.6 . . ?
N1 C8 C7 118.3(5) . . ?
N1 C8 C3 121.1(6) . . ?
C7 C8 C3 120.6(6) . . ?
C20 C21 C22 112.6(5) . . ?
C20 C21 H21A 109.1 . . ?
C22 C21 H21A 109.1 . . ?
C20 C21 H21B 109.1 . . ?
C22 C21 H21B 109.1 . . ?
H21A C21 H21B 107.8 . . ?
C20 C19 C18 112.8(4) . . ?
C20 C19 H19A 109.0 . . ?
C18 C19 H19A 109.0 . . ?
C20 C19 H19B 109.0 . . ?
C18 C19 H19B 109.0 . . ?
H19A C19 H19B 107.8 . . ?
C5 C4 C3 122.8(6) . . ?
C5 C4 H4 118.6 . . ?
C3 C4 H4 118.6 . . ?
C13 C17 C16 108.6(5) . . ?
C13 C17 H17A 110.0 . . ?
C16 C17 H17A 110.0 . . ?
C13 C17 H17B 110.0 . . ?
C16 C17 H17B 110.0 . . ?
H17A C17 H17B 108.4 . . ?
N2 C16 C17 108.4(4) . . ?
N2 C16 H16A 110.0 . . ?
C17 C16 H16A 110.0 . . ?
N2 C16 H16B 110.0 . . ?
C17 C16 H16B 110.0 . . ?
H16A C16 H16B 108.4 . . ?
C9 N1 C8 116.9(5) . . ?
C31 C30 C29 121.6(6) . . ?
C31 C30 H30 119.2 . . ?
C29 C30 H30 119.2 . . ?
C31 C34 H34A 109.5 . . ?
C31 C34 H34B 109.5 . . ?
H34A C34 H34B 109.5 . . ?
C31 C34 H34C 109.5 . . ?
H34A C34 H34C 109.5 . . ?
H34B C34 H34C 109.5 . . ?
C30 C31 C32 119.5(5) . . ?
C30 C31 C34 120.7(6) . . ?
C32 C31 C34 119.8(7) . . ?
C31 C32 C33 121.4(7) . . ?
C31 C32 H32 119.3 . . ?
C33 C32 H32 119.3 . . ?
C7 C6 C5 120.9(7) . . ?
C7 C6 H6 119.6 . . ?
C5 C6 H6 119.6 . . ?
C4 C5 C6 117.9(6) . . ?
C4 C5 H5 121.0 . . ?
C6 C5 H5 121.0 . . ?
N1 C9 C10 126.8(7) . . ?
N1 C9 H9 116.6 . . ?
C10 C9 H9 116.6 . . ?
Si1 C25' H25A 109.5 . . ?
Si1 C25' H25B 109.5 . . ?
H25A C25' H25B 109.5 . . ?
Si1 C25' H25C 109.5 . . ?
H25A C25' H25C 109.5 . . ?
H25B C25' H25C 109.5 . . ?
Si1 C27' H27A 109.5 . . ?
Si1 C27' H27B 109.5 . . ?
H27A C27' H27B 109.5 . . ?
Si1 C27' H27C 109.5 . . ?
H27A C27' H27C 109.5 . . ?
H27B C27' H27C 109.5 . . ?
Si1 C26' H26A 109.5 . . ?
Si1 C26' H26B 109.5 . . ?
H26A C26' H26B 109.5 . . ?
Si1 C26' H26C 109.5 . . ?
H26A C26' H26C 109.5 . . ?
H26B C26' H26C 109.5 . . ?
Si1 C27 H27D 109.5 . . ?
Si1 C27 H27E 109.5 . . ?
H27D C27 H27E 109.5 . . ?
Si1 C27 H27F 109.5 . . ?
H27D C27 H27F 109.5 . . ?
H27E C27 H27F 109.5 . . ?
Si1 C25 H25D 109.5 . . ?
Si1 C25 H25E 109.5 . . ?
H25D C25 H25E 109.5 . . ?
Si1 C25 H25F 109.5 . . ?
H25D C25 H25F 109.5 . . ?
H25E C25 H25F 109.5 . . ?
Si1 C26 H26D 109.5 . . ?
Si1 C26 H26E 109.5 . . ?
H26D C26 H26E 109.5 . . ?
Si1 C26 H26F 109.5 . . ?
H26D C26 H26F 109.5 . . ?
H26E C26 H26F 109.5 . . ?
H4B O4 H4A 109.6(9) . . ?

loop_
_geom_torsion_atom_site_label_1
_geom_torsion_atom_site_label_2
_geom_torsion_atom_site_label_3
_geom_torsion_atom_site_label_4
_geom_torsion
_geom_torsion_site_symmetry_1
_geom_torsion_site_symmetry_2
_geom_torsion_site_symmetry_3
_geom_torsion_site_symmetry_4
_geom_torsion_publ_flag
C25' Si1 O1 C1 8.9(13) . . . . ?
C27' Si1 O1 C1 -99.9(12) . . . . ?
C26' Si1 O1 C1 138.0(16) . . . . ?
C25 Si1 O1 C1 -14.1(6) . . . . ?
C26 Si1 O1 C1 108.4(7) . . . . ?
C27 Si1 O1 C1 -134.4(5) . . . . ?
O2 S2 N3 C22 -50.7(4) . . . . ?
O3 S2 N3 C22 -179.5(4) . . . . ?
C28 S2 N3 C22 65.3(4) . . . . ?
O2 S2 N3 C24 173.6(3) . . . . ?
O3 S2 N3 C24 44.9(4) . . . . ?
C28 S2 N3 C24 -70.4(4) . . . . ?
C12 C11 N2 C16 -60.8(5) . . . . ?
C1 C11 N2 C16 67.0(5) . . . . ?
C12 C11 N2 C15 61.4(5) . . . . ?
C1 C11 N2 C15 -170.8(4) . . . . ?
Si1 O1 C1 C2 -83.2(5) . . . . ?
Si1 O1 C1 C11 157.8(3) . . . . ?
N2 C11 C1 O1 -83.8(4) . . . . ?
C12 C11 C1 O1 40.4(5) . . . . ?
N2 C11 C1 C2 154.6(4) . . . . ?
C12 C11 C1 C2 -81.1(5) . . . . ?
C16 N2 C15 C14 58.3(5) . . . . ?
C11 N2 C15 C14 -66.7(5) . . . . ?
N2 C11 C12 C13 1.1(5) . . . . ?
C1 C11 C12 C13 -124.7(4) . . . . ?
C17 C13 C12 C11 60.1(5) . . . . ?
C14 C13 C12 C11 -61.7(5) . . . . ?
C21 C20 C23 C24 58.5(5) . . . . ?
C19 C20 C23 C24 -176.4(4) . . . . ?
O1 C1 C2 C10 -24.5(7) . . . . ?
C11 C1 C2 C10 95.0(5) . . . . ?
O1 C1 C2 C3 157.2(5) . . . . ?
C11 C1 C2 C3 -83.3(6) . . . . ?
C22 N3 C24 C23 55.7(5) . . . . ?
S2 N3 C24 C23 -167.7(3) . . . . ?
C20 C23 C24 N3 -57.6(5) . . . . ?
C17 C13 C14 C18 172.4(5) . . . . ?
C12 C13 C14 C18 -68.0(6) . . . . ?
C17 C13 C14 C15 -62.9(5) . . . . ?
C12 C13 C14 C15 56.7(5) . . . . ?
N2 C15 C14 C18 131.4(4) . . . . ?
N2 C15 C14 C13 6.1(5) . . . . ?
C10 C2 C3 C4 178.0(6) . . . . ?
C1 C2 C3 C4 -3.6(8) . . . . ?
C10 C2 C3 C8 1.0(8) . . . . ?
C1 C2 C3 C8 179.4(5) . . . . ?
C13 C14 C18 C19 -174.8(5) . . . . ?
C15 C14 C18 C19 63.4(6) . . . . ?
C3 C2 C10 C9 -1.4(9) . . . . ?
C1 C2 C10 C9 -179.8(5) . . . . ?
C24 N3 C22 C21 -54.0(6) . . . . ?
S2 N3 C22 C21 170.5(4) . . . . ?
C30 C29 C28 C33 -2.3(9) . . . . ?
C30 C29 C28 S2 171.1(5) . . . . ?
C32 C33 C28 C29 3.9(9) . . . . ?
C32 C33 C28 S2 -169.5(5) . . . . ?
O2 S2 C28 C29 29.4(6) . . . . ?
O3 S2 C28 C29 160.6(5) . . . . ?
N3 S2 C28 C29 -85.2(5) . . . . ?
O2 S2 C28 C33 -157.1(5) . . . . ?
O3 S2 C28 C33 -25.9(6) . . . . ?
N3 S2 C28 C33 88.3(5) . . . . ?
C6 C7 C8 N1 178.5(7) . . . . ?
C6 C7 C8 C3 -1.9(11) . . . . ?
C2 C3 C8 N1 -2.5(9) . . . . ?
C4 C3 C8 N1 -179.7(6) . . . . ?
C2 C3 C8 C7 177.9(6) . . . . ?
C4 C3 C8 C7 0.7(9) . . . . ?
C19 C20 C21 C22 -179.2(4) . . . . ?
C23 C20 C21 C22 -56.4(5) . . . . ?
N3 C22 C21 C20 54.7(5) . . . . ?
C21 C20 C19 C18 -67.5(6) . . . . ?
C23 C20 C19 C18 171.0(5) . . . . ?
C14 C18 C19 C20 -168.6(5) . . . . ?
C2 C3 C4 C5 -177.3(6) . . . . ?
C8 C3 C4 C5 -0.2(9) . . . . ?
C14 C13 C17 C16 54.0(5) . . . . ?
C12 C13 C17 C16 -67.3(5) . . . . ?
C11 N2 C16 C17 53.9(5) . . . . ?
C15 N2 C16 C17 -67.8(4) . . . . ?
C13 C17 C16 N2 10.6(5) . . . . ?
C7 C8 N1 C9 -176.0(7) . . . . ?
C3 C8 N1 C9 4.4(10) . . . . ?
C28 C29 C30 C31 -0.7(10) . . . . ?
C29 C30 C31 C32 1.9(11) . . . . ?
C29 C30 C31 C34 -176.7(7) . . . . ?
C30 C31 C32 C33 -0.2(11) . . . . ?
C34 C31 C32 C33 178.5(7) . . . . ?
C28 C33 C32 C31 -2.7(11) . . . . ?
C8 C7 C6 C5 2.7(12) . . . . ?
C3 C4 C5 C6 0.9(10) . . . . ?
C7 C6 C5 C4 -2.2(11) . . . . ?
C8 N1 C9 C10 -5.1(12) . . . . ?
C2 C10 C9 N1 3.7(11) . . . . ?

loop_
_geom_hbond_atom_site_label_D
_geom_hbond_atom_site_label_H
_geom_hbond_atom_site_label_A
_geom_hbond_distance_DH
_geom_hbond_distance_HA
_geom_hbond_distance_DA
_geom_hbond_angle_DHA
_geom_hbond_site_symmetry_A
N2 H2 Cl1 0.98 2.03 2.995(4) 169.0 2_646
O4 H4B Cl1 0.852(5) 2.382(4) 3.230(5) 174.0(4) .
O4 H4A N1 0.850(4) 2.936(17) 3.375(9) 114.2(14) 1_655

_refine_diff_density_max         1.245
_refine_diff_density_min         -0.390
_refine_diff_density_rms         0.103

_shelxl_version_number           2013-4

_shelx_res_file                  
;
TITL LX150518-1 in P2(1)
CELL  1.54184  11.1970  11.9551  14.1022   90.000  108.316   90.000
ZERR     2.00   0.0001   0.0001   0.0002    0.000    0.001    0.000
LATT  -1
SYMM  - X, 1/2 + Y, - Z
SFAC  C    H    N    O    SI   S    CL
UNIT  68   100  6    8    2    2    2
MERG   2
isor 0.005 O4
EADP C25 C25'
EADP C26 C26'
EADP C27 C27'
DFIX     0.850   0.005 O4 H4A
DFIX     0.850   0.005 O4 H4B
DFIX     1.390   0.005 H4B H4A
DFIX     2.380   0.005 CL1 H4B
EQIV $1 -x+1, y-1/2, -z+1
HTAB N2 Cl1_$1
HTAB O4 Cl1
EQIV $2 x+1, y, z
HTAB O4 N1_$2
delu 0.005 n1 c8 n3 c24 c5 c6 c6 c7 c7 c8
FMAP   2
PLAN   25
SIZE     0.25   0.28   0.29
ACTA
BOND   $H
CONF
L.S.  54
damp 2000
WGHT    0.166200    3.146500
FVAR      11.87346   0.24358
S2    6    0.225896    1.077818    1.126789    11.00000    0.04834    0.05851 =
         0.06071   -0.02231    0.01761   -0.00931
SI1   5    0.185888    0.319258    0.361830    11.00000    0.04879    0.05313 =
         0.04629   -0.00604    0.01655    0.00105
O1    4    0.183713    0.409371    0.452225    11.00000    0.05113    0.05027 =
         0.04721   -0.00594    0.01870   -0.00004
N3    3    0.284125    0.988939    1.063616    11.00000    0.04485    0.04834 =
         0.05067   -0.00912    0.01694   -0.00050
C11   1    0.201905    0.476799    0.616758    11.00000    0.03458    0.04586 =
         0.03964   -0.00533    0.00748    0.00685
AFIX  13
H11   2    0.148733    0.482240    0.660073    11.00000   -1.20000
AFIX   0
N2    3    0.329020    0.437351    0.680656    11.00000    0.04583    0.04372 =
         0.04364   -0.00279    0.01118    0.00178
AFIX  13
H2    2    0.319583    0.362320    0.705370    11.00000   -1.20000
AFIX   0
O3    4    0.276430    1.048618    1.229143    11.00000    0.07466    0.09354 =
         0.05606   -0.02983    0.01347   -0.00039
O2    4    0.247035    1.185937    1.096215    11.00000    0.07428    0.05031 =
         0.10588   -0.01780    0.03775   -0.01719
C1    1    0.138748    0.391158    0.533521    11.00000    0.04020    0.04211 =
         0.04187   -0.00835    0.01072    0.00066
AFIX  13
H1    2    0.160356    0.315099    0.559073    11.00000   -1.20000
AFIX   0
C20   1    0.316639    0.809440    0.935369    11.00000    0.04300    0.05470 =
         0.05321   -0.01212    0.01738   -0.00827
AFIX  13
H20   2    0.228828    0.784620    0.911095    11.00000   -1.20000
AFIX   0
C13   1    0.354995    0.630260    0.619874    11.00000    0.05059    0.05394 =
         0.04804   -0.00281    0.01674   -0.00138
AFIX  13
H13   2    0.364917    0.705067    0.594934    11.00000   -1.20000
AFIX   0
C15   1    0.374852    0.514673    0.769223    11.00000    0.04503    0.05285 =
         0.03942   -0.00485    0.00820   -0.00083
AFIX  23
H15A  2    0.451696    0.485253    0.815859    11.00000   -1.20000
H15B  2    0.312117    0.519699    0.803338    11.00000   -1.20000
AFIX   0
C12   1    0.215307    0.595921    0.579597    11.00000    0.04906    0.03749 =
         0.05196   -0.00232    0.00520    0.00518
AFIX  23
H12A  2    0.164290    0.647711    0.603264    11.00000   -1.20000
H12B  2    0.186831    0.597574    0.507158    11.00000   -1.20000
AFIX   0
C33   1    0.016523    0.969979    1.138142    11.00000    0.05639    0.07208 =
         0.08068    0.00360    0.02945    0.00204
AFIX  43
H33   2    0.066940    0.938816    1.197700    11.00000   -1.20000
AFIX   0
C23   1    0.362218    0.800249    1.049277    11.00000    0.05196    0.04509 =
         0.05838   -0.00361    0.01018   -0.00042
AFIX  23
H23A  2    0.359581    0.722555    1.068345    11.00000   -1.20000
H23B  2    0.448825    0.825411    1.074699    11.00000   -1.20000
AFIX   0
C2    1   -0.003805    0.407571    0.504613    11.00000    0.04313    0.06116 =
         0.05117   -0.02142    0.01178   -0.00251
C24   1    0.281989    0.869561    1.095588    11.00000    0.06310    0.05988 =
         0.04708   -0.00605    0.01945   -0.01068
AFIX  23
H24A  2    0.196279    0.841713    1.074094    11.00000   -1.20000
H24B  2    0.314503    0.864375    1.167820    11.00000   -1.20000
AFIX   0
C14   1    0.399762    0.632227    0.733534    11.00000    0.03899    0.05048 =
         0.05177   -0.00922    0.01298   -0.00388
AFIX  13
H14   2    0.490924    0.644453    0.755924    11.00000   -1.20000
AFIX   0
C3    1   -0.075145    0.357727    0.559393    11.00000    0.04654    0.06707 =
         0.06298   -0.02958    0.01823   -0.00849
C29   1   -0.013986    1.102296    1.002389    11.00000    0.05051    0.06978 =
         0.08071   -0.00327    0.02591    0.00628
AFIX  43
H29   2    0.016902    1.158143    0.970530    11.00000   -1.20000
AFIX   0
C18   1    0.340336    0.724419    0.777218    11.00000    0.06120    0.05263 =
         0.05478   -0.00196    0.01385    0.01250
AFIX  23
H18A  2    0.250476    0.711116    0.758830    11.00000   -1.20000
H18B  2    0.352714    0.795245    0.748071    11.00000   -1.20000
AFIX   0
C10   1   -0.064928    0.474802    0.424760    11.00000    0.04547    0.07919 =
         0.05920   -0.00577    0.00629    0.01229
AFIX  43
H10   2   -0.020996    0.510637    0.387455    11.00000   -1.20000
AFIX   0
C22   1    0.244680    1.004684    0.955322    11.00000    0.06172    0.04894 =
         0.05474   -0.00040    0.02305    0.00496
AFIX  23
H22A  2    0.255731    1.082449    0.940312    11.00000   -1.20000
H22B  2    0.156142    0.986419    0.927096    11.00000   -1.20000
AFIX   0
C28   1    0.063663    1.051343    1.087914    11.00000    0.04172    0.06228 =
         0.05757   -0.00765    0.01998    0.00042
C7    1   -0.282869    0.325705    0.580166    11.00000    0.05371    0.14409 =
         0.09457   -0.06562    0.04292   -0.02938
AFIX  43
H7    2   -0.368598    0.341045    0.560828    11.00000   -1.20000
AFIX   0
C8    1   -0.207235    0.377200    0.529220    11.00000    0.04844    0.09638 =
         0.08691   -0.04889    0.02695   -0.01354
C21   1    0.320957    0.931050    0.908514    11.00000    0.06437    0.05933 =
         0.05559    0.00041    0.02626    0.01605
AFIX  23
H21A  2    0.288987    0.938957    0.836463    11.00000   -1.20000
H21B  2    0.407723    0.956178    0.930404    11.00000   -1.20000
AFIX   0
C19   1    0.393801    0.733218    0.890857    11.00000    0.05253    0.04969 =
         0.06458   -0.01043    0.01350    0.00119
AFIX  23
H19A  2    0.396972    0.659124    0.919576    11.00000   -1.20000
H19B  2    0.479226    0.761463    0.908736    11.00000   -1.20000
AFIX   0
C4    1   -0.024865    0.283992    0.641390    11.00000    0.06613    0.08726 =
         0.06431   -0.02187    0.02935   -0.02695
AFIX  43
H4    2    0.061129    0.269676    0.662416    11.00000   -1.20000
AFIX   0
C17   1    0.429890    0.546852    0.579803    11.00000    0.05518    0.07734 =
         0.06048   -0.00482    0.02787   -0.00097
AFIX  23
H17A  2    0.516575    0.571388    0.596027    11.00000   -1.20000
H17B  2    0.394602    0.541524    0.507727    11.00000   -1.20000
AFIX   0
C16   1    0.424298    0.431827    0.627769    11.00000    0.04206    0.06660 =
         0.06071   -0.01048    0.01289    0.01358
AFIX  23
H16A  2    0.401451    0.374416    0.576617    11.00000   -1.20000
H16B  2    0.505969    0.413267    0.674489    11.00000   -1.20000
AFIX   0
N1    3   -0.264465    0.446986    0.450292    11.00000    0.04460    0.11847 =
         0.09644   -0.04345    0.01074    0.00146
C30   1   -0.138863    1.068407    0.965102    11.00000    0.05469    0.07417 =
         0.08212   -0.00598    0.01135    0.01176
AFIX  43
H30   2   -0.191641    1.102877    0.908201    11.00000   -1.20000
AFIX   0
C34   1   -0.319392    0.946287    0.965240    11.00000    0.05130    0.09770 =
         0.15141   -0.04504    0.02267   -0.01292
AFIX 137
H34A  2   -0.376044    1.004352    0.970793    11.00000   -1.50000
H34B  2   -0.332520    0.881023    1.000372    11.00000   -1.50000
H34C  2   -0.334795    0.928199    0.896096    11.00000   -1.50000
AFIX   0
C31   1   -0.185732    0.985966    1.009897    11.00000    0.04164    0.08168 =
         0.10662   -0.03568    0.02559   -0.00324
C32   1   -0.109320    0.937050    1.095603    11.00000    0.06357    0.08197 =
         0.11216   -0.01802    0.04809   -0.01037
AFIX  43
H32   2   -0.141652    0.880893    1.126118    11.00000   -1.20000
AFIX   0
C6    1   -0.232575    0.254848    0.656199    11.00000    0.09472    0.13398 =
         0.10744   -0.05776    0.07120   -0.05318
AFIX  43
H6    2   -0.284483    0.219374    0.686994    11.00000   -1.20000
AFIX   0
C5    1   -0.098133    0.232915    0.690948    11.00000    0.10728    0.08151 =
         0.08848   -0.02178    0.06015   -0.02434
AFIX  43
H5    2   -0.062694    0.185837    0.744986    11.00000   -1.20000
AFIX   0
C9    1   -0.194758    0.487409    0.401654    11.00000    0.05344    0.10027 =
         0.08902   -0.02802    0.00539    0.01452
AFIX  43
H9    2   -0.235055    0.529450    0.345164    11.00000   -1.20000
AFIX   0
CL1   7    0.693344    0.721941    0.217838    11.00000    0.08986    0.06287 =
         0.08975   -0.02225    0.01879    0.00487
PART    2
C25'  1    0.097164    0.202221    0.378442    21.00000    0.30230    0.03838 =
         0.17593   -0.02526    0.18528   -0.00570
AFIX 137
H25A  2    0.139919    0.166514    0.440872    21.00000   -1.50000
H25B  2    0.087975    0.150140    0.324800    21.00000   -1.50000
H25C  2    0.015576    0.226661    0.378647    21.00000   -1.50000
AFIX   0
C27'  1    0.343795    0.261601    0.392308    21.00000    0.09850    0.13526 =
         0.11797   -0.07445    0.08110   -0.03625
AFIX 137
H27A  2    0.404363    0.319752    0.418360    21.00000   -1.50000
H27B  2    0.356028    0.230849    0.333155    21.00000   -1.50000
H27C  2    0.354338    0.203771    0.441495    21.00000   -1.50000
AFIX   0
C26'  1    0.136790    0.409438    0.251811    21.00000    0.14134    0.24390 =
         0.04988   -0.00515    0.00654    0.09138
AFIX 137
H26A  2    0.092253    0.365825    0.194436    21.00000   -1.50000
H26B  2    0.209599    0.442560    0.241102    21.00000   -1.50000
H26C  2    0.082712    0.467330    0.262065    21.00000   -1.50000
AFIX   0
PART    1
C27   1    0.345673    0.330425    0.346854   -21.00000    0.09850    0.13526 =
         0.11797   -0.07445    0.08110   -0.03625
AFIX 137
H27D  2    0.359103    0.405609    0.328543   -21.00000   -1.50000
H27E  2    0.351454    0.279885    0.295576   -21.00000   -1.50000
H27F  2    0.408444    0.311510    0.408759   -21.00000   -1.50000
AFIX   0
C25   1    0.156621    0.177026    0.396452   -21.00000    0.30230    0.03838 =
         0.17593   -0.02526    0.18528   -0.00570
AFIX 137
H25D  2    0.087956    0.177573    0.423535   -21.00000   -1.50000
H25E  2    0.230720    0.148803    0.445634   -21.00000   -1.50000
H25F  2    0.135809    0.129964    0.338378   -21.00000   -1.50000
AFIX   0
C26   1    0.066417    0.362526    0.242960   -21.00000    0.14134    0.24390 =
         0.04988   -0.00515    0.00654    0.09138
AFIX 137
H26D  2   -0.010845    0.323252    0.235259   -21.00000   -1.50000
H26E  2    0.096345    0.345072    0.187927   -21.00000   -1.50000
H26F  2    0.052072    0.441592    0.244324   -21.00000   -1.50000
AFIX   0
PART    0
O4    4    0.499221    0.616428    0.321258    11.00000    0.16186    0.21621 =
         0.24924    0.00529    0.09740    0.01204
H4B   2    0.545559    0.645074    0.289948    11.00000   -1.20000
H4A   2    0.537909    0.617360    0.383637    11.00000   -1.20000
HKLF    4

REM  LX150518-1 in P2(1)
REM R1 =  0.0854 for    6349 Fo > 4sig(Fo)  and  0.0866 for all    6375 data
REM    420 parameters refined using     19 restraints

END

WGHT      0.1751      3.0067

REM Highest difference peak  1.245,  deepest hole -0.390,  1-sigma level  0.103
Q1    1  -0.2264  0.5800  0.3726  11.00000  0.05    1.24
Q2    1  -0.1866  0.8215  1.1413  11.00000  0.05    0.98
Q3    1   0.3072  0.2176  0.2771  11.00000  0.05    0.87
Q4    1  -0.2068  0.9839  0.8889  11.00000  0.05    0.46
Q5    1  -0.1411  0.8916  0.9691  11.00000  0.05    0.44
Q6    1  -0.3216  0.9322  0.8252  11.00000  0.05    0.42
Q7    1  -0.2807  0.5430  0.2761  11.00000  0.05    0.41
Q8    1   0.0708  0.9793  1.0800  11.00000  0.05    0.40
Q9    1   0.2572  0.9428  1.0227  11.00000  0.05    0.40
Q10   1  -0.2106  1.0994  0.9243  11.00000  0.05    0.40
Q11   1  -0.1845  0.9083  1.0471  11.00000  0.05    0.37
Q12   1  -0.0036  0.9265  1.0003  11.00000  0.05    0.37
Q13   1   0.3789  0.5092  0.2690  11.00000  0.05    0.37
Q14   1  -0.3385  0.3727  0.6618  11.00000  0.05    0.36
Q15   1   0.5817  0.8162  1.1281  11.00000  0.05    0.36
Q16   1   0.0941  1.1710  0.9870  11.00000  0.05    0.35
Q17   1   0.4040  0.4255  0.2285  11.00000  0.05    0.33
Q18   1   0.4204  1.0778  1.1056  11.00000  0.05    0.33
Q19   1   0.1648  1.2743  1.1014  11.00000  0.05    0.33
Q20   1  -0.0733  0.5696  0.4056  11.00000  0.05    0.33
Q21   1   0.5183  0.5614  0.9136  11.00000  0.05    0.32
Q22   1   0.4207  0.6267  0.2384  11.00000  0.05    0.32
Q23   1   0.2477  0.1815  0.6083  11.00000  0.05    0.32
Q24   1   0.3247  0.4416  0.5104  11.00000  0.05    0.31
Q25   1   0.2076  1.1547  0.9346  11.00000  0.05    0.31
;
_shelx_res_checksum              9118

_shelx_hkl_file                  
;
   0 -13  -3 423.500 72.0062  31
   0 -13  -4 532.433 88.0946  31
   0 -13  -5 5073.42 278.368  31
   0 -13  -6 383.103 66.8733  31
   0 -13  -6 459.031 76.2549  41
   0 -13  -7 1405.27 130.233  50
   0 -13  -7 1483.88 129.845  41
   0 -12  -5 2784.04 231.107  31
   0 -12  -6 4386.32 288.647  31
   0 -12  -6 4418.72 282.099  60
   0 -12  -7 4076.47 265.987  55
   0 -12  -7 4647.81 281.596  31
   0 -12  -7 4731.30 300.426  50
   0 -12  -7 4366.87 269.142  60
   0 -12  -7 4697.97 300.880  41
   0 -12  -8 2393.18 186.523  55
   0 -12  -8 2653.74 203.504  41
   0 -12  -8 2618.89 198.823  50
   0 -12  -8 2213.52 175.701  60
   0 -12  -9 2291.39 167.952  41
   0 -11  -5 1210.22 161.369  31
   0 -11  -5 1197.05 159.448  60
   0 -11  -6 6137.18 387.323  31
   0 -11  -6 6173.12 381.784  60
   0 -11  -7 267.310 71.2658  60
   0 -11  -7 372.041 84.1486  31
   0 -11  -8 1471.56 169.373  31
   0 -11  -8 1605.59 176.733  55
   0 -11  -8 1727.61 190.785  41
   0 -11  -8 1684.62 185.033  50
   0 -11  -8 1641.51 177.293  60
   0 -11  -9 10526.0 478.203  55
   0 -11  -9 9847.06 453.475  60
   0 -11  -9 10928.2 481.793  41
   0 -11  -9 10511.0 465.797  50
   0 -11 -10 7413.16 348.524  41
   0 -11 -10 6538.87 316.506  50
   0 -11 -10 7150.66 348.887  55
   0 -10  -6 5156.05 377.462  31
   0 -10  -6 5588.04 384.316  60
   0 -10  -6 5255.72 356.833  43
   0 -10  -7 34327.3 1150.93  60
   0 -10  -7 34922.8 1148.30  31
   0 -10  -7 33716.0 1119.13  47
   0 -10  -7 34166.5 1103.79  43
   0 -10  -8 3193.90 256.700  43
   0 -10  -8 3248.64 276.798  31
   0 -10  -8 3628.62 294.261  60
   0 -10  -8 3478.97 282.170  47
   0 -10  -9 2933.34 246.731  50
   0 -10  -9 3290.08 270.537  41
   0 -10  -9 3286.44 260.760  31
   0 -10  -9 3102.81 271.843  55
   0 -10  -9 2957.71 255.350  60
   0 -10 -10 604.984 105.503  50
   0 -10 -10 803.120 128.091  41
   0 -10 -10 837.799 132.592  55
   0 -10 -11 718.547 94.3323  50
   0 -10 -11 895.230 115.465  33
   0 -10 -11 900.986 114.444  41
   0 -10 -11 837.794 112.617  55
   0  -9   0 169.185 64.8689  25
   0  -9  -5 14489.7 628.032  43
   0  -9  -6 7869.65 455.859  47
   0  -9  -6 7919.16 442.923  43
   0  -9  -6 7929.37 466.293  31
   0  -9  -7 1093.48 150.924  43
   0  -9  -7 1108.02 169.588  60
   0  -9  -7 936.451 148.003  31
   0  -9  -7 1119.91 167.489  47
   0  -9  -8 10391.9 551.114  60
   0  -9  -8 10579.4 544.084  31
   0  -9  -8 10427.9 549.694  47
   0  -9  -8 10597.3 530.210  43
   0  -9  -9 9397.47 513.993  60
   0  -9  -9 9466.11 511.404  47
   0  -9  -9 9296.69 496.927  31
   0  -9  -9 9293.27 502.355  50
   0  -9  -9 9394.90 512.830  41
   0  -9 -10 14549.9 634.112  41
   0  -9 -10 13874.3 627.429  60
   0  -9 -10 14794.5 623.648  50
   0  -9 -10 13883.9 645.956  55
   0  -9 -11 780.167 113.669  50
   0  -9 -11 855.655 128.812  55
   0  -9 -11 852.110 125.332  41
   0  -9 -12 9145.46 418.946  33
   0  -9 -12 9420.93 431.234  55
   0  -8   0 151517. 4068.47  25
   0  -8   1 34215.8 1407.85  25
   0  -8  -1 35734.0 1456.87  25
   0  -8   1 37442.2 1580.61  29
   0  -8  -2 12579.4 800.700  25
   0  -8   2 11040.2 801.061  29
   0  -8   3 2304.20 346.167  29
   0  -8  -3 2162.78 330.556  25
   0  -8   4 79254.1 2685.68  29
   0  -8  -5 14092.8 618.724  47
   0  -8  -6 5510.56 357.460  43
   0  -8  -6 5733.14 378.401  47
   0  -8  -7 4501.26 345.938  60
   0  -8  -7 4524.17 334.673  31
   0  -8  -7 4599.52 342.621  47
   0  -8  -7 4522.44 325.791  43
   0  -8  -8 11107.9 578.080  60
   0  -8  -8 10991.4 580.956  47
   0  -8  -8 10054.4 538.455  43
   0  -8  -8 10472.8 558.909  31
   0  -8  -9 20707.1 824.883  50
   0  -8  -9 19769.0 819.415  60
   0  -8  -9 19856.9 825.134  41
   0  -8  -9 18756.3 779.249  43
   0  -8  -9 19707.7 824.039  47
   0  -8  -9 19685.6 802.973  31
   0  -8 -10 6977.97 438.054  41
   0  -8 -10 7208.41 462.315  55
   0  -8 -10 7147.14 428.292  50
   0  -8 -10 7192.69 452.344  47
   0  -8 -10 7197.93 451.978  60
   0  -8 -11 2756.26 256.409  55
   0  -8 -11 2516.80 226.243  50
   0  -8 -11 2669.00 240.617  41
   0  -8 -12 1273.95 157.507  33
   0  -8 -12 1124.51 139.419  41
   0  -8 -12 1202.00 149.860  55
   0  -8 -13 1051.20 123.290  33
   0  -8 -13 1178.26 130.600  55
   0  -7   0-24.1092 39.1286  25
   0  -7   0 43.0942 39.0897  29
   0  -7  -1 39771.8 1516.59  29
   0  -7  -1 36754.7 1408.78  25
   0  -7   1 36482.1 1472.32  29
   0  -7   2 34847.2 1442.92  29
   0  -7  -2 31894.9 1373.05  29
   0  -7  -3 20378.8 1013.55  25
   0  -7   3 20817.7 1055.03  29
   0  -7   4 20443.0 1072.60  29
   0  -7   5 93264.5 2926.79  29
   0  -7  -6 14266.6 939.502  21
   0  -7   6 12875.0 888.634  29
   0  -7  -6 14662.0 935.304  30
   0  -7  -6 13890.0 931.824  23
   0  -7  -7 7470.19 427.984  43
   0  -7  -7 7529.44 437.560  31
   0  -7  -7 7623.14 446.181  47
   0  -7  -7 7900.88 455.001  60
   0  -7  -8 37143.1 1235.36  47
   0  -7  -8 35434.5 1176.56  43
   0  -7  -8 36922.4 1224.87  60
   0  -7  -8 36330.5 1204.20  31
   0  -7  -9 1299.45 178.750  41
   0  -7  -9 1253.69 178.870  47
   0  -7  -9 1457.34 189.924  60
   0  -7  -9 1584.14 198.049  31
   0  -7  -9 1534.87 190.918  43
   0  -7  -9 1445.98 193.996  50
   0  -7 -10 17668.5 785.091  47
   0  -7 -10 18701.1 812.194  55
   0  -7 -10 17913.8 783.835  60
   0  -7 -10 18024.7 776.731  41
   0  -7 -10 18861.9 777.614  50
   0  -7 -11 1371.85 186.739  55
   0  -7 -11 1539.42 185.300  50
   0  -7 -11 1446.42 184.283  41
   0  -7 -12 354.728 85.4321  33
   0  -7 -12 423.863 91.3781  41
   0  -7 -12 480.897 99.9321  55
   0  -7 -13 346.360 75.4926  55
   0  -7 -13 375.448 83.1967  33
   0  -7 -14 6681.81 329.429  33
   0  -6   0 39613.1 1425.75  29
   0  -6   1 6117.62 463.862  29
   0  -6  -1 5701.45 365.926  28
   0  -6  -1 5800.96 462.429  29
   0  -6  -1 5693.14 429.754  25
   0  -6  -2 50625.5 1725.53  29
   0  -6   2 52406.6 1746.68  29
   0  -6  -2 53994.7 1726.83  25
   0  -6  -2 55735.0 1611.70  28
   0  -6   3 439406. 9868.22  29
   0  -6  -3 431212. 9670.56  28
   0  -6  -3 421685. 9811.33  25
   0  -6  -4 153737. 3946.87  28
   0  -6   4 157611. 4099.63  29
   0  -6  -6 61395.1 2151.28  23
   0  -6  -6 56977.1 2063.49  30
   0  -6  -7 12165.8 831.392  30
   0  -6  -7 10993.4 818.257  23
   0  -6  -7 11043.2 799.666  21
   0  -6  -8 8616.03 477.227  43
   0  -6  -8 9166.80 508.357  47
   0  -6  -8 9936.51 517.324  60
   0  -6  -8 8782.15 492.846  31
   0  -6  -9 98635.9 2553.87  41
   0  -6  -9 95308.4 2554.85  47
   0  -6  -9 94591.7 2517.47  31
   0  -6  -9 92761.6 2498.19  43
   0  -6  -9 98850.4 2548.00  50
   0  -6  -9 96054.1 2542.82  60
   0  -6 -10 15437.5 697.281  50
   0  -6 -10 15316.8 714.840  47
   0  -6 -10 14645.1 690.579  60
   0  -6 -10 14958.2 693.655  41
   0  -6 -11 15541.3 720.338  55
   0  -6 -11 16857.2 709.927  50
   0  -6 -11 15945.8 710.538  41
   0  -6 -12 1984.70 232.771  33
   0  -6 -12 1630.82 194.343  41
   0  -6 -12 1773.90 211.071  55
   0  -6 -13 2812.56 249.914  33
   0  -6 -13 2613.50 230.364  55
   0  -6 -14 1513.85 158.257  33
   0  -5   0 330.878 88.7503  29
   0  -5   0 102.666 46.3759  28
   0  -5  -1 85184.0 2355.44  29
   0  -5  -1 87074.1 2184.14  28
   0  -5   1 86760.2 2137.96  28
   0  -5  -1 82586.2 2284.76  25
   0  -5   1 87415.5 2336.91  29
   0  -5  -2 181473. 4272.75  28
   0  -5   2 182513. 4415.24  29
   0  -5  -2 180824. 4437.75  29
   0  -5  -2 184947. 4404.43  25
   0  -5   3 99363.9 2444.11  17
   0  -5  -3 95084.2 2506.64  28
   0  -5  -3 92265.9 2583.74  25
   0  -5  -4 192985. 4673.64  28
   0  -5   6 154028. 4152.57  17
   0  -5  -6 164884. 4326.72  23
   0  -5  -6 167460. 4298.40  30
   0  -5  -7 8317.24 640.407  21
   0  -5   7 7123.50 589.949  17
   0  -5  -7 7627.07 639.487  23
   0  -5  -7 9284.82 685.036  30
   0  -5  -8 25028.7 1212.92  21
   0  -5  -8 26123.0 1305.09  23
   0  -5  -9 9659.29 526.658  47
   0  -5  -9 9688.84 510.294  43
   0  -5  -9 10074.6 530.765  60
   0  -5  -9 10107.6 527.735  41
   0  -5  -9 9320.51 505.915  31
   0  -5  -9 10449.9 536.059  50
   0  -5 -10 25744.4 927.678  41
   0  -5 -10 23138.2 896.406  60
   0  -5 -10 24405.3 924.632  55
   0  -5 -10 23799.3 921.571  47
   0  -5 -11 6561.77 429.032  41
   0  -5 -11 6024.55 415.150  55
   0  -5 -12 956.615 170.062  33
   0  -5 -12 1286.90 183.269  55
   0  -5 -13 2207.51 228.741  33
   0  -5 -13 2191.34 220.169  55
   0  -5 -14 4095.91 296.277  33
   0  -5 -15 1005.70 120.586  33
   0  -4   0 62505.5 1630.20  29
   0  -4   0 65240.9 1507.13  28
   0  -4   1 304861. 6262.67  26
   0  -4   1 295779. 6542.51  29
   0  -4  -1 282392. 6566.91  29
   0  -4   1 291388. 6386.65  28
   0  -4  -1 291978. 6428.07  28
   0  -4   1 291326. 6300.02  17
   0  -4  -2 182121. 4345.07  25
   0  -4   2 191583. 4134.97  27
   0  -4  -2 189742. 4269.63  28
   0  -4   3 117162. 2738.11  27
   0  -4  -3 113509. 2907.98  25
   0  -4  -3 113458. 2843.25  28
   0  -4  -4 191404. 4313.56  28
   0  -4   4 169123. 4153.08  27
   0  -4   5 125924. 3171.47  27
   0  -4  -6 20393.5 977.299  30
   0  -4  -6 22585.0 1032.39  23
   0  -4   7 58216.3 1887.93  27
   0  -4  -7 54978.6 1900.78  21
   0  -4  -7 56348.9 1986.39  23
   0  -4  -7 58583.3 1991.73  30
   0  -4  -8 28647.8 1321.67  30
   0  -4  -8 25649.6 1276.79  23
   0  -4  -8 24308.8 1167.60  21
   0  -4   8 25990.9 1205.80  27
   0  -4  -9 3218.27 273.985  60
   0  -4  -9 3496.57 287.956  47
   0  -4   9 2802.12 378.532  27
   0  -4 -10 31564.5 1095.98  41
   0  -4 -10 30184.3 1064.18  37
   0  -4 -10 30490.5 1084.33  60
   0  -4 -10 31241.8 1103.25  47
   0  -4 -10 32146.1 1103.33  50
   0  -4 -10 30703.5 1091.51  55
   0  -4 -11 32394.8 1120.15  41
   0  -4 -11 30460.0 1102.04  55
   0  -4 -11 30857.1 1102.03  37
   0  -4 -11 31434.0 1158.20  33
   0  -4 -12 2043.07 229.107  37
   0  -4 -12 1851.34 230.423  33
   0  -4 -12 1831.68 213.817  55
   0  -4 -13 11366.0 594.115  33
   0  -4 -13 10674.6 526.620  55
   0  -4 -13 10839.3 543.372  37
   0  -4 -14 9641.58 502.231  33
   0  -4 -15 122.014 37.2364  33
   0  -3   0 46.2349 26.4771  29
   0  -3   0 50.1118 20.3104  28
   0  -3  -1 328040. 7505.16  29
   0  -3  -1 334156. 7405.19  28
   0  -3   1 350385. 7304.89  27
   0  -3  -2 120382. 2778.26  25
   0  -3  -2 126019. 2733.20  28
   0  -3  -3 507897. 11050.6  28
   0  -3  -3 507076. 11094.0  25
   0  -3  -4 265987. 5816.07  20
   0  -3  -4 264555. 6043.31  28
   0  -3  -5 173891. 4272.22  30
   0  -3  -5 174823. 4017.76  20
   0  -3  -6 169155. 4282.40  30
   0  -3  -6 170234. 4300.18  23
   0  -3  -7 22801.3 1051.81  30
   0  -3  -7 21809.9 1040.11  23
   0  -3  -7 21690.8 972.049  21
   0  -3  -8 40108.4 1595.14  30
   0  -3  -8 37622.0 1565.32  23
   0  -3  -8 38824.0 1460.18  21
   0  -3  -9 23963.9 1243.32  30
   0  -3  -9 22447.4 1206.97  23
   0  -3   9 24916.6 1261.10  17
   0  -3 -10 50909.0 1532.77  37
   0  -3 -10 49397.8 1486.05  58
   0  -3 -10 49878.6 1518.84  55
   0  -3 -10 51735.9 1542.50  41
   0  -3 -10 51319.8 1546.23  47
   0  -3 -11 3957.36 329.210  37
   0  -3 -11 4226.65 321.780  58
   0  -3 -11 3209.16 291.289  55
   0  -3 -11 3989.97 343.104  33
   0  -3 -11 4078.09 330.101  41
   0  -3 -12 15591.0 756.625  33
   0  -3 -12 14732.6 702.193  37
   0  -3 -13 10471.7 581.498  33
   0  -3 -13 10238.9 548.193  37
   0  -3 -14 6778.92 434.101  33
   0  -3 -15 600.064 93.7196  13
   0  -3 -15 700.370 114.571  33
   0  -2  -3 59628.3 1454.24  20
   0  -2  -3 61288.2 1525.77   2
   0  -2  -3 59025.4 1560.28  28
   0  -2  -4 27003.2 864.633   2
   0  -2  -4 25761.4 897.224  30
   0  -2  -4 24794.2 795.050  20
   0  -2  -5 59151.3 1721.01  30
   0  -2  -5 56877.7 1708.33  23
   0  -2  -5 59181.2 1602.72  20
   0  -2  -6 64295.4 1940.37  30
   0  -2  -6 62053.0 1918.88  23
   0  -2  -6 64075.3 1814.90  20
   0  -2  -6 64371.9 1834.04  21
   0  -2  -7 154157. 3957.86  21
   0  -2  -7 164690. 3999.38  20
   0  -2  -7 166476. 4169.65  30
   0  -2  -7 154724. 4111.82  23
   0  -2  -8 46519.8 1755.86  23
   0  -2  -8 49662.9 1670.41  20
   0  -2  -8 50718.6 1822.38  30
   0  -2  -9 2188.50 341.022  30
   0  -2  -9 1904.51 314.693  23
   0  -2 -10 41015.7 1305.99  37
   0  -2 -10 39931.3 1273.79  58
   0  -2 -10 42320.9 1368.10  33
   0  -2 -10 38931.9 1287.44  41
   0  -2 -11 53393.0 1633.49  58
   0  -2 -11 56723.1 1687.60  37
   0  -2 -11 57185.7 1752.60  33
   0  -2 -12 6295.84 467.763  33
   0  -2 -12 5939.57 424.302  37
   0  -2 -13 2828.40 277.708  37
   0  -2 -13 3420.42 321.135  33
   0  -2 -14 3370.93 303.022  33
   0  -2 -14 2907.40 256.451  13
   0  -2 -15 2819.28 242.355  33
   0  -2 -15 2757.40 213.215  13
   0  -2 -16 1178.23 128.271  33
   0  -1   0 313.318 36.5468  29
   0  -1   0 104.456 13.7545  28
   0  -1  -2 215469. 4696.56  20
   0  -1  -2 220544. 4729.59   2
   0  -1  -2 213149. 4742.52  28
   0  -1  -3 274085. 6227.58  30
   0  -1  -3 283088. 6219.45   2
   0  -1  -3 287430. 6193.60  20
   0  -1  -4 38146.8 1159.70   2
   0  -1  -4 39289.3 1176.37  30
   0  -1  -4 37850.1 1132.70  20
   0  -1  -5 45109.1 1311.37  21
   0  -1  -5 45706.9 1399.47  23
   0  -1  -5 48820.7 1389.14  20
   0  -1  -5 45884.3 1411.08  30
   0  -1  -5 49263.6 1424.13   2
   0  -1  -6 63503.2 1904.71  23
   0  -1  -6 67359.5 1946.96  30
   0  -1  -6 65500.5 1877.87  20
   0  -1  -6 63612.9 1779.31  21
   0  -1  -7 296214. 7013.66  23
   0  -1  -7 294521. 6803.23  21
   0  -1  -7 306544. 6985.43  20
   0  -1  -7 298839. 7070.10  30
   0  -1  -8 13757.3 822.126  30
   0  -1  -8 13969.2 778.405  20
   0  -1  -8 13256.2 796.056  23
   0  -1  -9 12914.5 799.917  20
   0  -1 -10 23359.3 911.572  37
   0  -1 -10 22458.1 876.904  58
   0  -1 -10 23228.4 1203.02  20
   0  -1 -11 8791.29 547.743  33
   0  -1 -11 8675.44 513.569  37
   0  -1 -12 20752.4 928.436  33
   0  -1 -12 21312.0 890.614  37
   0  -1 -13 1341.35 196.854  33
   0  -1 -14 791.828 135.410  13
   0  -1 -14 727.477 142.705  33
   0  -1 -15 172.174 47.6781  13
   0  -1 -15 115.540 51.6823  33
   0  -1 -16 1313.89 144.466  33
   0   0  -1-0.01967 0.00041  30
   0   0  -3 203556. 4505.37  23
   0   0  -3 210541. 4465.95  15
   0   0  -3 195916. 4425.16  21
   0   0  -3 200282. 4518.01  30
   0   0  -3 207554. 4547.10   2
   0   0  -4 266074. 5817.68  20
   0   0  -4 249744. 5784.66  30
   0   0  -4 259505. 5814.49   2
   0   0  -4 259174. 5699.28  15
   0   0  -4 264682. 5584.40  24
   0   0  -4 248480. 5752.35  23
   0   0  -4 241598. 5646.28  21
   0   0  -5 7759.77 435.047   2
   0   0  -5 7370.76 418.288  30
   0   0  -5 7956.25 370.551  15
   0   0  -5 7529.14 343.148  21
   0   0  -5 8045.11 435.503  20
   0   0  -5 7093.68 397.144  23
   0   0  -6 454300. 10066.4  20
   0   0  -6 428662. 9990.06  23
   0   0  -6 426150. 9793.61  21
   0   0  -7 193265. 4774.88  20
   0   0  -8 99521.9 2882.22  20
   0   0  -9 97070.8 2934.55  20
   0   0 -10 7695.47 493.389  33
   0   0 -10 8184.12 474.487  37
   0   0  10 7604.73 669.803  17
   0   0 -10 7042.03 630.601  20
   0   0 -11 1592.77 219.634  33
   0   0 -11 2201.99 243.951  37
   0   0 -12 11625.1 665.170  33
   0   0 -12 11833.0 627.914  37
   0   0 -13 1953.13 234.959  13
   0   0 -13 1875.42 245.826  33
   0   0 -14 4011.54 343.905  33
   0   0 -14 3902.42 313.781  13
   0   0 -15 2854.79 226.545  13
   0   0 -15 2891.39 261.747  33
   0   0 -16 1513.03 148.749  33
   0   1   0 266.905 29.3664  15
   0   1  -2 233177. 5081.55  22
   0   1  -2 239008. 5093.48   2
   0   1  -2 228551. 5107.34  15
   0   1  -3 267296. 5887.78  15
   0   1  -3 270705. 5894.75   2
   0   1  -3 264717. 5832.11  22
   0   1  -4 46391.2 1298.29   2
   0   1  -4 44750.3 1206.08  22
   0   1  -4 46133.9 1271.41  15
   0   1  -5 40964.9 1211.86  15
   0   1  -5 39492.5 1278.71  20
   0   1  -5 40142.5 1255.74   2
   0   1  -6 59681.2 1809.38  20
   0   1  -7 314948. 7386.38  20
   0   1  -8 17654.4 933.125  20
   0   1  -9 14813.3 894.597  20
   0   1 -10 26458.6 974.787  37
   0   1 -10 26389.4 1020.71  33
   0   1 -11 8265.51 509.999  37
   0   1 -11 7975.70 529.815  33
   0   1 -12 22931.4 958.242  13
   0   1 -12 23173.4 1002.74  33
   0   1 -13 1586.65 225.027  33
   0   1 -13 1703.38 216.994  13
   0   1 -14 640.307 135.695  33
   0   1 -14 634.161 127.435  13
   0   1 -15 144.681 54.3827  13
   0   1 -15 69.5647 18.6467  33
   0   1 -16 1234.50 133.116  33
   0   2  -3 52066.6 1409.21  15
   0   2  -3 52143.7 1348.75   2
   0   2  -3 51217.4 1372.04  22
   0   2  -4 21543.9 742.646  22
   0   2  -4 22203.6 765.810   2
   0   2  -4 21943.1 790.814  15
   0   2  -4 20952.5 793.088  20
   0   2  -5 45719.1 1388.40  15
   0   2  -5 45243.4 1317.82  22
   0   2  -5 44756.4 1417.51  20
   0   2  -6 62154.2 1829.51  15
   0   2  -6 62255.5 1886.65  20
   0   2  -7 173516. 4426.23  20
   0   2  -8 48624.8 1775.03  20
   0   2  -9 4198.18 463.692  20
   0   2   9 2792.16 346.717  17
   0   2 -10 41630.3 1346.09  37
   0   2 -10 39892.5 1343.23  13
   0   2 -10 40106.1 1383.86  33
   0   2 -11 51303.2 1686.83  33
   0   2 -11 51787.0 1639.13  13
   0   2 -12 5638.99 439.358  13
   0   2 -12 6644.71 498.667  33
   0   2 -13 3607.92 348.954  33
   0   2 -13 3466.53 313.934  13
   0   2 -14 2713.14 279.663  33
   0   2 -14 2964.35 267.189  13
   0   2 -15 3055.32 229.259  13
   0   2 -15 2828.34 248.205  33
   0   2 -16 1161.41 127.558  12
   0   3   0 80.1154 29.6121  14
   0   3   0 95.1347 16.1904  20
   0   3   0 60.2709 24.4891  15
   0   3  -1 321865. 7151.49  15
   0   3  -1 328359. 7046.02  14
   0   3  -1 328822. 7042.67  20
   0   3  -2 114606. 2612.95  15
   0   3  -2 106299. 2516.58  20
   0   3  -3 496089. 10751.3  20
   0   3  -3 490290. 10806.7  15
   0   3  -3 494842. 10794.0  22
   0   3  -4 286014. 6472.46  20
   0   3  -4 288560. 6503.67  15
   0   3  -4 280809. 6445.70  22
   0   3  -5 175245. 4307.79  20
   0   3  -5 178153. 4235.69  22
   0   3  -5 178911. 4314.85  15
   0   3  -6 164618. 4008.23  22
   0   3  -6 166537. 4120.70  15
   0   3  -6 158142. 4115.31  20
   0   3  -7 21600.4 1014.91  20
   0   3  -8 35781.8 1479.90  20
   0   3  -9 20791.0 1129.09  20
   0   3 -10 55051.7 1654.62  13
   0   3 -10 52211.0 1519.33  48
   0   3 -10 51401.3 1670.94  33
   0   3 -11 4365.29 382.934  33
   0   3 -11 4670.86 381.164  13
   0   3 -12 12550.6 680.040  13
   0   3 -12 13539.5 740.609  33
   0   3 -13 9373.26 575.202  33
   0   3 -13 9400.09 538.999  13
   0   3 -14 6275.69 393.798  13
   0   3 -14 6294.07 435.035  33
   0   3 -15 641.399 113.400  33
   0   3 -15 637.023 105.338  12
   0   4   0 55505.8 1592.67  18
   0   4   0 55562.2 1462.09  14
   0   4   0 54641.0 1227.22  20
   0   4  -1 276725. 6413.12  18
   0   4  -1 281902. 6323.59  15
   0   4  -1 285114. 6145.05  20
   0   4  -1 283759. 6214.67  14
   0   4  -2 202807. 4621.41  15
   0   4  -2 195406. 4462.00  20
   0   4  -2 198019. 4637.76  22
   0   4  -2 197929. 4372.83  14
   0   4  -3 107423. 2629.44  20
   0   4  -3 105463. 2725.27  22
   0   4  -3 106220. 2729.89  15
   0   4  -4 168852. 4092.91  20
   0   4  -4 168258. 4151.67  22
   0   4  -4 176516. 4212.36  15
   0   4  -5 142569. 3626.88  20
   0   4  -5 143581. 3626.81  22
   0   4  -5 144960. 3696.00  15
   0   4  -6 21720.9 935.983  22
   0   4  -6 20054.9 944.321  20
   0   4  -7 61186.2 2047.94  20
   0   4  -8 27553.5 1286.25  20
   0   4  -9 2904.65 281.756  33
   0   4 -10 29777.0 1097.95  13
   0   4 -10 29314.2 1023.10  48
   0   4 -10 29742.9 1140.37  33
   0   4 -11 30813.5 1218.66  33
   0   4 -11 33694.1 1177.28  36
   0   4 -11 32863.9 1197.17  13
   0   4 -11 33296.0 1108.28  48
   0   4 -12 1996.60 208.657  48
   0   4 -12 2137.95 268.892  33
   0   4 -12 2015.37 240.863  13
   0   4 -13 9895.55 580.473  33
   0   4 -13 10031.5 549.753  13
   0   4 -14 9627.79 528.713  12
   0   4 -14 9978.68 538.173  33
   0   4 -14 10151.8 495.493  13
   0   4 -15 140.511 45.2243  12
   0   4 -15 259.854 63.0907  33
   0   5   0 110.964 46.3456  18
   0   5   0 73.9512 41.2348  14
   0   5   1 91682.5 2391.07  14
   0   5  -1 95692.3 2265.84  14
   0   5  -1 89636.2 2482.91  18
   0   5  -1 92798.7 2369.35  15
   0   5  -1 89050.5 2437.65  22
   0   5   1 90576.3 2542.78  18
   0   5  -2 163035. 3788.83  20
   0   5  -2 168803. 4020.73  15
   0   5  -2 164735. 4064.03  22
   0   5  -2 167401. 3761.74  14
   0   5  -3 95795.2 2417.36  20
   0   5  -3 94884.3 2586.17  15
   0   5  -3 96578.5 2612.13  22
   0   5  -4 187686. 4578.70  15
   0   5  -4 181183. 4529.64  22
   0   5  -4 182250. 4395.49  20
   0   5  -5 180128. 4391.42  20
   0   5  -5 173654. 4457.71  22
   0   5  -6 171080. 4306.13  22
   0   5  -6 160751. 4245.64  20
   0   5  -7 6116.60 532.151  20
   0   5  -8 20332.9 1117.41  20
   0   5  -9 12481.3 629.142  13
   0   5  -9 12627.3 604.676  48
   0   5   9 14359.3 627.422  11
   0   5  -9 11893.9 636.136  33
   0   5   9 14435.0 627.675  53
   0   5  -9 11602.6 609.488  36
   0   5 -10 21545.8 841.427  48
   0   5  10 19780.9 798.474  11
   0   5 -10 21110.0 879.456  13
   0   5 -10 19708.3 857.112  36
   0   5  10 19330.0 791.649  53
   0   5 -10 20285.6 902.185  33
   0   5 -11 7096.65 456.713  36
   0   5 -11 6387.13 471.284  33
   0   5 -11 6686.36 427.973  48
   0   5  11 6909.90 427.732  39
   0   5 -11 6889.12 462.178  13
   0   5 -12 1083.58 164.640  48
   0   5 -12 839.768 173.226  12
   0   5 -12 1185.24 190.850  13
   0   5 -12 948.531 204.308  33
   0   5 -13 2334.39 254.939  12
   0   5 -13 2267.66 249.493  33
   0   5 -13 2190.94 232.158  13
   0   5 -14 4211.94 319.463  33
   0   5 -14 4561.03 299.872  13
   0   5 -14 4356.89 328.253  12
   0   5 -15 721.417 103.795  12
   0   6   0 48014.1 1672.44  18
   0   6   0 48881.2 1578.78  22
   0   6   0 50321.0 1484.56  14
   0   6   1 4149.84 341.888  14
   0   6  -1 3810.99 368.270  18
   0   6   1 4575.33 426.334  18
   0   6  -1 3852.13 355.166  22
   0   6   2 48906.7 1610.55  14
   0   6  -2 49701.3 1657.08  22
   0   6  -3 402142. 9249.00  22
   0   6  -4 158183. 4137.11  22
   0   6  -5 68647.2 2056.04  20
   0   6  -5 67547.5 2197.92  22
   0   6  -6 32332.6 1395.04  20
   0   6  -6 52588.4 1746.75  22
   0   6  -7 9483.10 686.634  20
   0   6   8 5729.56 387.110  53
   0   6  -8 6169.23 438.763  33
   0   6  -8 7460.00 442.793  48
   0   6  -8 6223.48 430.636  12
   0   6  -8 6773.81 446.775  36
   0   6   8 5982.90 396.045  11
   0   6  -8 6632.86 428.912  13
   0   6  -9 92403.1 2615.26  12
   0   6   9 103084. 2592.22  11
   0   6  -9 96805.3 2649.24  33
   0   6  -9 96812.4 2571.78  48
   0   6   9 103056. 2587.81  53
   0   6  -9 94082.5 2595.03  36
   0   6  -9 95982.2 2606.33  13
   0   6 -10 14164.3 729.723  33
   0   6  10 16116.6 701.882  53
   0   6 -10 15056.1 723.016  13
   0   6 -10 15078.5 718.445  36
   0   6 -10 14119.8 733.164  12
   0   6 -10 14841.9 696.213  48
   0   6  10 15993.0 699.789  11
   0   6 -11 15596.1 732.180  13
   0   6 -11 15971.6 712.542  48
   0   6  11 16280.8 698.696  39
   0   6 -11 15539.9 712.854  36
   0   6 -11 14484.1 746.584  33
   0   6 -11 14223.5 737.390  12
   0   6 -12 1959.91 245.663  33
   0   6 -12 1966.16 226.960  13
   0   6 -12 2073.76 253.367  12
   0   6  12 1690.07 190.792  39
   0   6 -13 3055.77 261.473  13
   0   6 -13 3203.59 288.313  12
   0   6 -14 1301.39 161.470  12
   0   7   0 94.6363 76.1854  18
   0   7   0 58.4148 28.3711  22
   0   7  -1 38154.9 1455.10  22
   0   7   1 39311.3 1595.42  18
   0   7   1 38718.3 1407.39  22
   0   7   1 39842.2 1397.38  14
   0   7   2 45267.5 1492.89  22
   0   7  -2 45422.3 1626.05  22
   0   7   2 38156.8 1489.53  14
   0   7   2 38952.6 1670.97  18
   0   7   3 19237.9 1103.45  18
   0   7   3 19589.2 986.962  14
   0   7  -3 18376.0 977.819  22
   0   7   4 21676.2 1102.83  14
   0   7  -4 21341.7 1089.84  22
   0   7  -5 98877.0 3033.22  22
   0   7  -6 18767.0 1066.89  22
   0   7   7 7579.96 448.713  53
   0   7  -7 7667.38 459.905  12
   0   7  -7 7355.01 445.362  48
   0   7  -7 7900.21 459.953  13
   0   7   7 7776.62 455.439  11
   0   7  -7 7029.10 441.562  36
   0   7  -8 41007.2 1370.85  12
   0   7  -8 42536.7 1361.27  48
   0   7  -8 42173.7 1361.07  13
   0   7   8 41689.4 1345.45  53
   0   7   8 40990.0 1339.38  11
   0   7  -8 41131.1 1364.79  36
   0   7   9 1186.17 170.474  11
   0   7  -9 1378.25 193.233  48
   0   7  -9 1044.42 171.545  13
   0   7   9 1162.15 166.808  53
   0   7  -9 1092.76 177.653  12
   0   7  -9 1086.57 168.937  36
   0   7 -10 16546.2 789.184  12
   0   7 -10 17911.4 782.726  36
   0   7  10 17327.0 751.567  11
   0   7  10 17760.4 757.144  53
   0   7 -10 16266.6 764.299  13
   0   7  11 1668.54 199.582  39
   0   7 -11 1546.98 201.383  13
   0   7 -11 1306.08 195.457  12
   0   7 -11 1572.82 197.036  36
   0   7 -12 364.090 104.338  12
   0   7 -12 343.078 95.4144  13
   0   7  12 218.381 64.0230  39
   0   7  13 198.158 52.1628  39
   0   7 -13 227.350 60.0206  12
   0   7 -14 7061.23 360.421  12
   0   8   0 153283. 4068.69  22
   0   8   0 145271. 4225.52  18
   0   8   1 35113.4 1405.53  22
   0   8  -1 36070.0 1490.31  22
   0   8   1 35083.7 1607.61  18
   0   8   2 13460.4 953.437  18
   0   8  -2 14264.0 886.325  22
   0   8   3 3756.93 436.956  14
   0   8  -3 3301.06 414.750  22
   0   8   3 3666.23 498.871  18
   0   8  -4 88958.3 2961.59  22
   0   8   4 93212.0 2996.70  14
   0   8  -5 14657.3 668.861  36
   0   8  -5 15415.1 688.093   6
   0   8   5 15833.4 679.828  11
   0   8   5 15129.6 665.653  53
   0   8  -5 15442.1 676.762  12
   0   8  -6 6209.87 409.950  12
   0   8   6 5244.31 374.023  11
   0   8   6 5275.97 374.367  53
   0   8  -6 5546.31 387.564  36
   0   8   7 4652.68 352.490  11
   0   8   7 4649.28 352.879  53
   0   8  -7 4977.83 375.675  36
   0   8  -7 4381.40 355.028  12
   0   8   8 7035.68 461.732  53
   0   8   8 7046.71 463.071  11
   0   8  -8 8729.16 538.196  12
   0   8  -8 9392.97 544.390  36
   0   8  -9 19724.2 871.910  12
   0   8   9 21328.3 862.973  11
   0   8  -9 19994.3 858.153  36
   0   8   9 22177.5 869.401  53
   0   8  10 6118.01 403.230  53
   0   8  10 6101.51 403.639  11
   0   8 -10 6444.06 430.310  36
   0   8 -10 6457.85 450.424  12
   0   8  10 6226.07 408.960  39
   0   8 -11 2569.55 257.524  12
   0   8  11 2942.41 250.466  39
   0   8 -11 2666.61 249.901  36
   0   8  12 1127.78 138.970  39
   0   8 -12 1272.95 167.773  12
   0   8  13 919.669 104.037  39
   0   8 -13 1124.72 142.641  12
   0   9   0 61.2437 10.6257   7
   0   9   0 100.977 59.6972  22
   0   9   1 21067.8 791.204   7
   0   9  -1 20052.7 781.898   7
   0   9  -1 21776.9 867.761   6
   0   9  -2 13648.5 662.941   6
   0   9   2 13569.9 604.394   7
   0   9  -2 15119.2 667.643  36
   0   9   3 75234.8 2033.79  53
   0   9   3 75110.0 2011.73   7
   0   9  -3 80567.3 2111.20  36
   0   9   3 75393.7 2038.04  11
   0   9  -3 70540.4 1998.31   7
   0   9  -3 77641.2 2121.22   6
   0   9  -4 6281.08 426.339   6
   0   9   4 6560.99 409.151  53
   0   9   4 6094.24 367.976   7
   0   9  -4 5432.71 357.754   7
   0   9  -4 6288.57 416.307  36
   0   9   4 6589.68 408.464  11
   0   9   5 13373.1 630.896  11
   0   9  -5 13565.8 648.442  36
   0   9  -5 11276.1 551.397   7
   0   9   5 13045.7 622.157  53
   0   9   6 7273.43 454.883  53
   0   9   6 7148.22 451.727  11
   0   9  -6 7104.25 461.889  36
   0   9   7 804.794 140.816  53
   0   9   7 781.359 141.625  11
   0   9  -7 821.483 142.591  12
   0   9  -7 782.525 146.493  36
   0   9   8 11856.9 603.955  11
   0   9  -8 12461.7 641.379  12
   0   9  -8 12122.4 625.003  36
   0   9   8 11146.1 586.033  53
   0   9  -9 10904.9 571.425  36
   0   9  -9 11143.0 595.243  12
   0   9   9 11061.6 563.065  53
   0   9   9 10495.6 553.828  39
   0   9   9 10921.3 561.244  11
   0   9 -10 13237.7 616.844  36
   0   9  10 13502.8 611.487  39
   0   9 -10 13195.6 651.786  12
   0   9  11 930.070 130.321  39
   0   9 -11 879.259 126.194  36
   0   9  12 7569.21 362.966  39
   0  10   0 24734.8 918.075   7
   0  10   1 10053.4 534.671   7
   0  10  -1 11439.2 561.947   7
   0  10  -1 12018.6 633.348   6
   0  10   2 62741.2 1744.55   7
   0  10  -2 59482.2 1737.77   7
   0  10  -2 60167.8 1844.23   6
   0  10   3 6020.18 398.777  11
   0  10  -3 9113.02 483.262   7
   0  10   3 6165.65 404.019  53
   0  10  -3 9825.20 553.741   6
   0  10   3 9608.59 485.033   7
   0  10   4 18747.5 778.220  53
   0  10   4 19217.5 786.731  11
   0  10  -4 20347.4 842.563  36
   0  10  -4 19156.2 843.350   6
   0  10  -4 18263.2 757.355   7
   0  10   4 19384.0 755.939   7
   0  10   5 7906.34 466.495  11
   0  10   5 8250.78 475.385  53
   0  10  -5 7968.87 489.326  36
   0  10  -5 7052.56 422.907   7
   0  10   6 3012.05 288.417  53
   0  10   6 2963.28 284.376  11
   0  10   7 33620.0 1154.40  11
   0  10  -7 34227.8 1191.86  36
   0  10   7 34013.1 1157.48  53
   0  10   8 3379.97 289.173  53
   0  10   8 3326.82 285.369  11
   0  10  -8 4053.25 329.322  36
   0  10   8 3476.00 293.065  39
   0  10   9 3649.54 285.998  39
   0  10  -9 4228.25 320.653  36
   0  10   9 3552.32 282.802  53
   0  10 -10 531.532 106.457  36
   0  10  10 533.383 99.1771  39
   0  10  11 1090.79 124.902  39
   0  11   0 175.874 62.2995   7
   0  11   0 41.8178 36.8637   6
   0  11  -1 2837.48 300.756   6
   0  11   1 2755.57 260.693   7
   0  11   1 3069.32 321.039   6
   0  11  -1 3200.61 284.262   7
   0  11  -2 28081.7 1009.64   7
   0  11   2 27886.5 991.502   7
   0  11  -2 27972.3 1100.50   6
   0  11  -3 7692.33 504.827   6
   0  11   3 7428.18 431.843   7
   0  11  -3 7453.79 443.513   7
   0  11   4 4084.09 301.599   7
   0  11   4 4128.51 311.304  53
   0  11   4 4232.66 318.904  11
   0  11  -4 3990.88 311.204   7
   0  11  -5 1416.91 182.140   7
   0  11   5 1449.96 181.689  53
   0  11   5 1465.93 165.827   7
   0  11   5 1503.21 181.816  39
   0  11   5 1546.64 185.930  11
   0  11   6 5227.76 356.003  39
   0  11   6 5102.44 354.526  11
   0  11   6 4875.42 346.260  53
   0  11   7 237.966 66.3349  11
   0  11   7 232.764 65.5861  53
   0  11   7 280.680 69.4748  39
   0  11   8 1102.97 146.482  39
   0  11   9 10737.3 476.422  39
   0  11  10 8931.32 390.344  39
   0  12   0 25227.7 1022.55   6
   0  12   0 24841.9 918.005   7
   0  12  -1 261.972 75.9404   7
   0  12  -1 329.394 94.0867   6
   0  12   1 271.145 76.4230   6
   0  12   1 285.260 80.3523   7
   0  12  -2 3078.07 276.434   7
   0  12   2 3498.65 279.929   7
   0  12   2 3333.32 323.136   6
   0  12  -2 3256.03 317.914   6
   0  12   3 1674.71 220.374   6
   0  12   3 1236.95 159.165   7
   0  12  -3 1530.50 207.186   6
   0  12  -3 1546.03 184.871   7
   0  12   4 7255.45 391.346   7
   0  12  -4 7085.46 409.274   7
   0  12   5 2843.91 233.288  53
   0  12  -5 2532.74 223.546   7
   0  12   6 4361.54 284.615  39
   0  12   7 4889.96 295.300  39
   0  12   8 2032.76 171.206  39
   0  13   0 63.6988 31.5999   7
   0  13   0 92.7157 37.0444   6
   0  13  -1 3796.67 283.170   7
   0  13   1 3854.94 278.542   7
   0  13  -1 4093.56 331.055   6
   0  13   1 4028.05 331.090   6
   0  13   2 3000.17 280.632   6
   0  13  -2 3359.44 262.317   7
   0  13   2 3190.74 245.199   7
   0  13   3 725.258 129.272   6
   0  13   3 762.787 108.237   7
   0  13  -3 822.992 122.214   7
   0  13   4 377.377 71.6013   7
   0  13  -4 361.129 73.5368   7
   0  13   4 324.838 81.5896   6
   0  13   5 5523.24 336.220   6
   0  13   6 565.137 91.8366   6
   0  13   7 1307.00 126.214   6
   0  14   0 4118.95 254.444   7
   0  14   0 4097.33 286.518   6
   0  14   1 7771.12 361.997   7
   0  14  -1 7748.85 368.440   7
   0  14   1 7850.37 404.565   6
   0  14  -2 3198.38 219.193   7
   0  14   2 3217.99 241.642   6
   0  14   2 3120.11 206.207   7
   0  14   3 582.922 92.8807   6
   0  14   3 527.016 73.3364   7
   0  14  -3 643.132 87.9496   7
   0  14   4 765.782 99.5126   6
   1 -14  -3 1252.33 116.822  31
   1 -14  -2 3460.16 211.471  31
   1 -13  -7 19.3273 14.0194  50
   1 -13  -7 16.9975 1.40240  31
   1 -13  -6 431.349 77.8697  31
   1 -13  -5 1279.41 137.955  31
   1 -13  -4 3042.41 228.175  31
  -1 -13  -5 172.516 40.8811  41
  -1 -13  -6 1306.27 136.813  50
  -1 -13  -6 1284.07 125.354  41
   1 -12  -9 1188.91 119.433  55
   1 -12  -9 1223.68 124.188  41
   1 -12  -9 1120.00 115.613  60
   1 -12  -8 2326.34 190.004  60
   1 -12  -8 2336.31 193.999  55
   1 -12  -8 2147.52 183.851  31
   1 -12  -8 2574.65 211.265  41
   1 -12  -8 2231.09 186.713  50
   1 -12  -7 1062.68 133.257  31
   1 -12  -7 954.756 123.934  60
   1 -12  -6 1271.45 153.233  60
   1 -12  -6 1315.39 156.646  31
   1 -12  -5 7366.91 411.943  31
   1 -12  -5 6989.38 386.229  60
  -1 -12  -3 904.265 128.862  31
  -1 -12  -4 7974.42 410.032  31
  -1 -12  -5 3227.92 238.708  31
  -1 -12  -6 3764.38 247.597  31
  -1 -12  -6 3979.97 278.791  41
  -1 -12  -7 1689.05 164.687  41
  -1 -12  -7 1768.24 173.692  50
  -1 -12  -8 2831.41 192.715  55
  -1 -12  -8 3118.97 215.163  41
  -1 -12  -8 3361.81 228.856  50
   1 -11 -10 3040.48 222.097  41
   1 -11 -10 2957.15 223.446  55
   1 -11 -10 2319.14 177.097  50
   1 -11 -10 2978.78 215.861  60
   1 -11  -9 3803.09 272.138  41
   1 -11  -9 3728.88 273.106  55
   1 -11  -9 3588.44 261.962  60
   1 -11  -9 3734.82 255.939  50
   1 -11  -9 3838.55 264.690  31
   1 -11  -8 1617.39 174.713  47
   1 -11  -8 1622.52 181.094  31
   1 -11  -8 1837.04 193.212  60
   1 -11  -8 1825.82 181.461  43
   1 -11  -7 6375.05 372.608  43
   1 -11  -7 6671.30 398.052  60
   1 -11  -7 6525.63 394.714  31
   1 -11  -6 1481.76 175.765  43
   1 -11  -6 1331.76 182.302  31
   1 -11  -6 1590.86 190.988  60
   1 -11  -5 13779.3 606.024  43
  -1 -11  -4 9006.31 475.995  31
  -1 -11  -5 13493.1 598.498  31
  -1 -11  -6 8650.30 445.914  60
  -1 -11  -6 8710.02 461.666  55
  -1 -11  -6 8170.09 439.477  31
  -1 -11  -7 998.489 147.251  50
  -1 -11  -7 929.425 132.489  60
  -1 -11  -7 892.917 120.896  31
  -1 -11  -7 1036.77 140.203  55
  -1 -11  -7 974.742 143.813  41
  -1 -11  -8 1749.69 178.718  55
  -1 -11  -8 1648.95 173.969  41
  -1 -11  -8 1634.69 177.075  50
  -1 -11  -9 6301.50 333.104  50
  -1 -11  -9 5726.15 321.815  55
  -1 -11  -9 6260.82 335.016  41
  -1 -11 -10 3437.28 215.196  55
  -1 -11 -10 3755.83 223.958  41
   1 -10 -12 8026.02 352.255  33
   1 -10 -12 7969.36 356.424  55
   1 -10 -11 4265.79 265.023  41
   1 -10 -11 4238.62 280.630  55
   1 -10 -10 5206.04 332.569  60
   1 -10 -10 4785.30 318.334  47
   1 -10 -10 4999.00 324.357  41
   1 -10 -10 4837.27 305.024  50
   1 -10 -10 5197.22 342.901  55
   1 -10  -9 746.529 129.638  41
   1 -10  -9 626.879 107.342  43
   1 -10  -9 680.325 119.533  60
   1 -10  -9 614.828 110.504  47
   1 -10  -9 636.631 115.512  31
   1 -10  -9 500.566 88.6648  50
   1 -10  -8 4556.51 334.240  47
   1 -10  -8 4625.33 341.740  60
   1 -10  -8 4548.66 326.832  43
   1 -10  -8 4603.31 338.415  31
   1 -10  -7 6125.98 400.475  31
   1 -10  -7 5945.34 381.651  43
   1 -10  -7 5474.00 374.791  47
   1 -10  -7 5975.32 400.466  60
   1 -10  -6 17051.2 719.257  47
   1 -10  -6 16754.9 710.905  43
  -1 -10  -5 5218.13 360.259  31
  -1 -10  -5 5072.31 350.177  60
  -1 -10  -6 7922.40 456.066  60
  -1 -10  -6 7889.61 451.055  31
  -1 -10  -7 5116.35 366.224  55
  -1 -10  -7 5242.62 355.184  60
  -1 -10  -7 5274.94 348.630  31
  -1 -10  -8 17063.0 712.710  50
  -1 -10  -8 16387.3 699.048  55
  -1 -10  -8 16197.2 658.577  31
  -1 -10  -8 15612.0 667.590  60
  -1 -10  -8 16262.1 696.568  41
  -1 -10  -9 1907.78 196.654  41
  -1 -10  -9 2059.51 207.249  55
  -1 -10  -9 1989.84 200.720  50
  -1 -10 -10 11331.0 486.978  33
  -1 -10 -10 11403.7 508.738  55
  -1 -10 -10 11773.8 506.506  41
  -1 -10 -10 11679.4 497.419  50
  -1 -10 -11 3853.32 228.765  33
  -1 -10 -11 4163.03 251.227  55
   1  -9 -13 1532.36 139.816  33
   1  -9 -12 3690.60 242.827  41
   1  -9 -12 3717.71 260.582  33
   1  -9 -12 3821.17 266.188  55
   1  -9 -11 1468.73 165.036  41
   1  -9 -11 1547.94 181.395  55
   1  -9 -11 1321.33 158.796  60
   1  -9 -10 2772.19 249.356  31
   1  -9 -10 3012.68 265.233  41
   1  -9 -10 2683.98 254.347  60
   1  -9 -10 2903.36 248.646  50
   1  -9 -10 2569.24 250.005  47
   1  -9  -9 10040.6 522.823  43
   1  -9  -9 10358.2 534.621  31
   1  -9  -9 10128.9 544.487  47
   1  -9  -9 10646.1 534.780  50
   1  -9  -9 10760.5 559.125  60
   1  -9  -8 13788.3 655.841  60
   1  -9  -8 13736.4 658.370  47
   1  -9  -8 13612.7 629.536  43
   1  -9  -8 14048.3 653.457  31
   1  -9  -7 53744.3 1624.74  31
   1  -9  -7 53380.9 1615.78  47
   1  -9  -7 55089.7 1605.65  43
   1  -9  -7 54056.8 1571.72  42
   1  -9  -6 1594.30 194.125  43
   1  -9  -6 1436.69 185.297  47
   1  -9  -5 12438.9 588.760  47
   1  -9   0 340.314 183.074  29
  -1  -9  -5 11440.0 562.904  60
  -1  -9  -5 10780.4 544.864  31
  -1  -9  -6 10447.4 535.000  31
  -1  -9  -6 10057.4 534.542  60
  -1  -9  -7 12358.2 587.788  31
  -1  -9  -7 11882.0 591.155  60
  -1  -9  -7 11673.6 580.562  47
  -1  -9  -8 15824.0 698.996  47
  -1  -9  -8 16757.1 735.884  50
  -1  -9  -8 16000.3 683.259  31
  -1  -9  -8 15984.4 730.162  55
  -1  -9  -8 16389.3 724.500  41
  -1  -9  -8 15371.1 698.216  60
  -1  -9  -9 28307.8 1019.31  55
  -1  -9  -9 27884.2 996.295  41
  -1  -9  -9 28499.5 1003.52  50
  -1  -9  -9 26821.9 974.638  60
  -1  -9 -10 1034.99 150.839  55
  -1  -9 -10 964.061 139.977  41
  -1  -9 -10 1057.14 139.926  50
  -1  -9 -11 1934.38 178.414  50
  -1  -9 -11 1908.61 189.139  55
  -1  -9 -11 1754.99 173.247  41
  -1  -9 -11 1760.81 171.550  33
  -1  -9 -12 1905.39 163.824  55
  -1  -9 -12 1833.81 154.471  33
   1  -8 -13 10270.9 457.320  55
   1  -8 -13 10886.0 474.618  33
   1  -8 -12 4065.57 303.695  55
   1  -8 -12 3549.61 268.205  41
   1  -8 -12 3751.63 292.599  33
   1  -8 -11 12662.3 582.711  41
   1  -8 -11 12664.2 610.812  55
   1  -8 -11 12349.9 602.989  47
   1  -8 -11 12498.2 593.132  60
   1  -8 -10 6667.71 425.843  41
   1  -8 -10 6372.78 412.667  43
   1  -8 -10 6321.05 420.943  60
   1  -8 -10 7318.81 423.542  50
   1  -8 -10 6609.45 419.778  31
   1  -8 -10 6712.73 439.428  47
   1  -8  -9 18362.6 762.910  43
   1  -8  -9 17492.3 773.393  60
   1  -8  -9 17880.2 785.387  47
   1  -8  -9 19070.0 772.871  50
   1  -8  -9 18035.8 763.854  31
   1  -8  -8 23583.5 908.964  43
   1  -8  -8 23709.6 935.438  47
   1  -8  -8 24361.0 939.175  60
   1  -8  -8 23948.3 917.064  31
   1  -8  -7 49549.1 1494.76  31
   1  -8  -7 47106.1 1442.27  42
   1  -8  -7 49210.3 1501.82  47
   1  -8  -7 48760.6 1467.84  43
   1  -8  -6 31045.9 1064.14  47
   1  -8  -6 30251.9 1019.99  42
   1  -8  -5-0.30366 0.00637  23
   1  -8  -4 52939.9 2037.57  25
   1  -8  -4 57183.8 2121.25  21
   1  -8  -3 49781.5 1878.38  25
   1  -8  -3 47248.7 1851.53  21
   1  -8  -2 19160.0 1058.13  25
   1  -8  -2 21950.4 1187.50  29
   1  -8  -2 21767.6 1095.58  21
   1  -8  -1 66812.6 2275.26  25
   1  -8  -1 68013.1 2209.35  21
   1  -8  -1 69772.7 2435.54  29
   1  -8   0 3162.61 426.346  29
  -1  -8   0 3388.19 371.119  25
  -1  -8  -1 26741.6 1216.04  25
   1  -8   1 29027.4 1414.76  29
  -1  -8  -2 17627.9 962.814  25
   1  -8   2 15537.5 1009.92  29
   1  -8   3 12987.5 919.035  29
  -1  -8  -6 40179.0 1256.59  31
  -1  -8  -6 38057.6 1243.94  47
  -1  -8  -6 39449.8 1266.25  60
  -1  -8  -7 12684.3 599.456  31
  -1  -8  -7 12354.7 568.091  43
  -1  -8  -7 11814.5 591.045  47
  -1  -8  -7 11645.2 593.136  60
  -1  -8  -8 5069.88 378.376  60
  -1  -8  -8 4993.87 373.462  47
  -1  -8  -8 5683.55 408.453  50
  -1  -8  -8 5099.29 391.351  41
  -1  -8  -8 4559.14 338.087  43
  -1  -8  -8 4797.31 357.594  31
  -1  -8  -9 26038.0 991.140  55
  -1  -8  -9 25148.9 956.488  50
  -1  -8  -9 24564.5 946.049  60
  -1  -8  -9 25568.4 965.578  41
  -1  -8 -10 4555.38 354.367  55
  -1  -8 -10 4497.08 347.897  50
  -1  -8 -10 4698.06 352.980  41
  -1  -8 -11 1197.54 159.126  55
  -1  -8 -11 1345.78 167.044  33
  -1  -8 -11 1169.15 150.129  41
  -1  -8 -11 1166.67 150.480  50
  -1  -8 -12 2772.89 211.764  50
  -1  -8 -12 2836.64 231.866  55
  -1  -8 -12 2725.58 224.319  33
  -1  -8 -13 1974.77 156.177  33
   1  -7 -14 4741.21 288.572  33
   1  -7 -14 4651.59 262.643  55
   1  -7 -13-12.9601 35.7898  55
   1  -7 -13-33.5187 34.7983  33
   1  -7 -12 1919.79 210.382  55
   1  -7 -12 1783.01 190.371  41
   1  -7 -12 1809.88 207.601  33
   1  -7 -11 2580.00 254.571  60
   1  -7 -11 2686.27 250.887  41
   1  -7 -11 2578.89 258.046  55
   1  -7 -11 2443.01 255.125  47
   1  -7 -10 4966.45 364.008  43
   1  -7 -10 5110.69 385.263  47
   1  -7 -10 4860.43 369.210  60
   1  -7 -10 5014.71 366.927  31
   1  -7 -10 5162.35 373.550  41
   1  -7 -10 4982.45 355.753  50
   1  -7  -9 4882.16 360.609  43
   1  -7  -9 4751.98 352.123  31
   1  -7  -9 4700.66 365.781  47
   1  -7  -9 4423.25 346.117  60
   1  -7  -9 4831.98 349.170  50
   1  -7  -8 105057. 2692.17  60
   1  -7  -8 102375. 2666.36  31
   1  -7  -8 102014. 2645.75  42
   1  -7  -8 102421. 2689.61  47
   1  -7  -8 103052. 2655.13  43
   1  -7  -7 23378.2 871.122  31
   1  -7  -7 23868.4 860.776  42
   1  -7  -7 22585.1 874.875  47
   1  -7  -7 23751.2 863.774  43
   1  -7  -6 18559.2 1051.66  23
   1  -7  -6 18055.8 1061.00  21
   1  -7  -5 976.890 216.457  23
   1  -7  -5 847.983 190.423  28
  -1  -7   5 1187.42 231.059  29
   1  -7  -5 991.861 225.364  21
   1  -7  -4 73624.6 2402.10  25
   1  -7  -4 72773.5 2297.00  28
  -1  -7   4 70297.1 2332.18  29
   1  -7  -4 79710.7 2408.16  23
   1  -7  -4 78041.0 2481.86  21
   1  -7  -3 54096.9 1768.01  28
   1  -7  -3 53261.9 1803.82  23
  -1  -7   3 54295.4 1857.01  29
   1  -7  -3 53623.3 1881.45  25
   1  -7  -2 135942. 3532.46  28
   1  -7  -2 143090. 3859.93  29
  -1  -7   2 137314. 3670.61  29
   1  -7  -2 130932. 3668.28  25
  -1  -7   1 17606.8 821.025  25
   1  -7  -1 14954.1 905.526  29
   1  -7   0 62338.1 2204.75  29
  -1  -7   0 68666.8 2053.66  25
   1  -7   1 63994.3 2197.02  29
  -1  -7  -1 65222.7 2042.33  25
   1  -7   2 52288.2 1938.95  29
  -1  -7  -2 54217.9 1824.01  25
   1  -7   3 122746. 3554.37  29
   1  -7   4 18794.7 1059.64  29
  -1  -7  -5 3899.88 457.342  30
   1  -7   5 5124.71 539.048  29
  -1  -7  -6 11174.5 543.254  60
  -1  -7  -6 10836.5 536.972  47
  -1  -7  -6 11141.2 534.784  31
  -1  -7  -7 32896.1 1100.88  43
  -1  -7  -7 35093.0 1169.68  47
  -1  -7  -7 35913.3 1177.33  60
  -1  -7  -7 35758.9 1150.31  31
  -1  -7  -8 30775.5 1093.64  41
  -1  -7  -8 30189.8 1061.77  31
  -1  -7  -8 30737.4 1088.66  60
  -1  -7  -8 30879.8 1093.11  47
  -1  -7  -8 29519.6 1028.00  43
  -1  -7  -8 32522.0 1126.14  50
  -1  -7  -9 3202.03 299.723  55
  -1  -7  -9 3340.37 298.845  50
  -1  -7  -9 3319.38 300.407  60
  -1  -7  -9 3123.41 290.170  41
  -1  -7  -9 3019.67 284.434  47
  -1  -7 -10 6148.57 423.849  55
  -1  -7 -10 6362.15 421.381  50
  -1  -7 -10 6354.02 418.820  41
  -1  -7 -11 6226.52 409.696  55
  -1  -7 -11 6376.43 403.469  41
  -1  -7 -11 6397.45 396.180  50
  -1  -7 -11 6574.29 416.067  33
  -1  -7 -12 2434.13 225.478  33
  -1  -7 -12 2186.59 208.924  50
  -1  -7 -12 2116.58 213.733  55
  -1  -7 -13 420.860 80.4794  33
   1  -6 -15 1201.35 125.704  33
   1  -6 -14 2997.62 217.847  55
   1  -6 -14 3024.30 242.797  33
   1  -6 -13 7126.10 426.196  33
   1  -6 -13 6991.17 406.988  55
   1  -6 -12 2460.77 240.447  41
   1  -6 -12 2507.54 251.328  55
   1  -6 -12 2631.05 268.942  33
   1  -6 -11 1046.96 163.286  47
   1  -6 -11 978.414 154.058  60
   1  -6 -11 848.411 137.800  41
   1  -6 -10 12805.0 644.676  47
   1  -6 -10 12526.1 620.278  43
   1  -6 -10 12864.5 636.942  60
   1  -6 -10 12521.9 623.778  31
   1  -6 -10 13196.7 631.356  41
   1  -6  -9 31497.4 1063.53  50
   1  -6  -9 31029.0 1070.45  43
   1  -6  -9 30991.3 1084.84  60
   1  -6  -9 30568.9 1073.52  31
   1  -6  -9 30412.9 1088.91  47
   1  -6  -8 21563.9 835.828  47
   1  -6  -8 21178.9 825.075  60
   1  -6  -8 21410.1 814.260  42
   1  -6  -8 21075.5 817.405  31
   1  -6  -8 21236.2 810.653  43
   1  -6  -7 1057.76 236.211  30
   1  -6  -7 870.956 209.501  21
   1  -6  -7 1126.43 248.408  23
   1  -6  -6 61545.3 2166.27  21
   1  -6  -6 63820.3 2120.33  28
   1  -6  -6 64658.3 2202.41  23
   1  -6  -5 39850.7 1533.14  23
   1  -6  -5 38732.1 1544.70  21
   1  -6  -5 40270.7 1531.85  25
   1  -6  -5 40080.5 1484.86  28
   1  -6  -4 64265.5 2088.62  25
   1  -6  -4 65219.2 2025.67  28
  -1  -6   4 63792.2 2037.88  29
   1  -6  -4 70621.3 2124.75  23
  -1  -6   3 163562. 4031.59  29
   1  -6  -3 155524. 4058.39  25
   1  -6  -3 155690. 3952.25  28
   1  -6  -2 71150.6 2020.06  28
  -1  -6   2 72267.5 2081.20  29
   1  -6  -2 67563.2 2097.99  25
   1  -6  -2 67575.4 2191.29  29
   1  -6  -1 5177.56 458.267  29
   1  -6  -1 5209.05 379.844  28
  -1  -6   1 5406.66 415.369  29
  -1  -6   1 5010.74 372.813  25
  -1  -6   0 2319.77 266.650  29
   1  -6   0 2721.85 262.876  28
   1  -6   0 2207.84 292.924  29
  -1  -6   0 2228.22 247.902  25
   1  -6   1 53667.9 1792.80  29
  -1  -6  -1 56081.8 1699.74  29
  -1  -6  -1 51441.3 1652.49  25
   1  -6   1 51865.3 1585.08  28
   1  -6   2 46618.3 1737.67  29
   1  -6   2 52205.8 1590.74  28
   1  -6   3 43182.9 1594.54  29
   1  -6   4 36723.0 1482.71  29
  -1  -6  -5 52627.7 1884.48  30
  -1  -6  -6 111479. 3334.16  30
  -1  -6  -7 416.006 95.3305  47
  -1  -6  -7 370.519 78.3395  31
  -1  -6  -7 457.943 98.0632  60
  -1  -6  -8 53549.5 1586.93  41
  -1  -6  -8 51987.4 1569.53  47
  -1  -6  -8 48867.1 1503.16  43
  -1  -6  -8 55673.5 1609.99  50
  -1  -6  -8 51456.1 1557.74  60
  -1  -6  -8 50968.7 1533.37  31
  -1  -6  -9 12047.0 616.292  41
  -1  -6  -9 12545.8 633.115  55
  -1  -6  -9 13001.5 634.122  50
  -1  -6  -9 11571.0 602.030  60
  -1  -6  -9 11675.6 610.541  47
  -1  -6 -10 7887.47 485.351  50
  -1  -6 -10 7701.06 482.970  41
  -1  -6 -11 7356.60 453.327  41
  -1  -6 -11 7057.78 438.437  50
  -1  -6 -11 7440.57 459.471  33
  -1  -6 -11 6795.75 443.146  55
  -1  -6 -12 6225.59 396.270  55
  -1  -6 -12 6297.61 401.392  33
  -1  -6 -12 5673.42 365.977  50
  -1  -6 -13 906.088 134.660  33
  -1  -6 -14 5201.83 294.493  33
   1  -5 -15 5784.10 324.077  33
   1  -5 -14 1640.57 192.166  33
   1  -5 -13 4835.57 334.931  55
   1  -5 -13 4592.58 333.917  37
   1  -5 -13 5354.21 379.679  33
   1  -5 -13 4805.30 324.078  58
   1  -5 -12 11539.7 580.318  37
   1  -5 -12 11976.5 624.266  33
   1  -5 -12 11828.5 591.899  55
   1  -5 -12 11405.7 570.734  41
   1  -5 -12 10595.9 549.913  58
   1  -5 -11 9075.30 498.355  58
   1  -5 -11 8903.09 501.901  37
   1  -5 -11 9125.36 506.870  41
   1  -5 -11 9193.69 515.407  60
   1  -5 -11 8928.56 520.768  47
   1  -5 -10 18169.2 748.250  58
   1  -5 -10 18174.2 770.056  31
   1  -5 -10 18483.4 782.095  60
   1  -5 -10 17816.2 781.200  47
   1  -5 -10 17520.5 759.315  43
   1  -5 -10 19418.1 781.994  41
   1  -5  -9 14210.0 634.836  31
   1  -5  -9 13672.6 639.411  47
   1  -5  -9 13714.1 628.230  60
   1  -5  -9 13597.2 625.477  43
   1  -5  -8 115669. 3553.83  23
   1  -5  -8 121235. 3518.98  30
   1  -5  -8 118285. 3479.56  21
   1  -5  -7 165.141 87.7599  21
   1  -5  -7 259.986 108.547  30
   1  -5  -6 181629. 4587.17  21
   1  -5  -6 177697. 4597.69  23
   1  -5  -6 168306. 4475.07  28
   1  -5  -5 34072.8 1342.26  21
   1  -5  -5 35211.1 1306.11  28
   1  -5  -5 35089.1 1330.34  25
   1  -5  -5 36007.9 1354.83  23
   1  -5  -4 93741.4 2710.18  25
   1  -5  -4 98974.8 2679.60  28
   1  -5  -3 21522.2 863.242  28
   1  -5  -3 21581.1 907.462  25
   1  -5  -2 124317. 2957.95  28
  -1  -5   2 120014. 2946.47  29
   1  -5  -1 79417.9 2332.28  29
   1  -5  -1 81657.4 2172.63  28
  -1  -5   1 85813.7 2215.34  29
   1  -5   0 223770. 5422.61  29
  -1  -5   0 220061. 5283.81  29
  -1  -5   0 235891. 5284.40  25
   1  -5   0 231981. 5260.85  28
   1  -5   1 6416.07 379.937  28
  -1  -5  -1 5201.09 365.742  25
  -1  -5  -1 5368.72 308.489  28
  -1  -5  -1 5584.17 376.970  29
  -1  -5  -2 113215. 2961.93  25
   1  -5   2 116616. 2829.97  17
  -1  -5  -2 123299. 2847.00  28
   1  -5   3 34481.1 1152.60  17
   1  -5   4 66089.1 1948.57  17
   1  -5   4 64783.2 1872.92  27
  -1  -5  -5 12865.0 758.032  30
   1  -5   5 13188.6 687.101  27
   1  -5   5 12819.3 726.013  17
   1  -5   6 46745.2 1740.26  17
  -1  -5  -6 51348.4 1831.46  30
   1  -5   7 8073.77 660.861  17
  -1  -5  -7 10456.2 752.224  30
  -1  -5  -7 9667.29 739.680  23
  -1  -5  -8 63264.6 1799.05  60
  -1  -5  -8 66591.8 1830.69  41
  -1  -5  -8 62432.5 1805.76  47
  -1  -5  -8 68461.4 1856.53  50
  -1  -5  -8 64206.4 1786.48  31
  -1  -5  -9 3534.60 307.290  50
  -1  -5  -9 3148.29 291.772  55
  -1  -5  -9 2989.36 281.927  60
  -1  -5  -9 3509.92 299.841  41
  -1  -5  -9 3386.45 297.102  47
  -1  -5 -10 7855.69 487.309  50
  -1  -5 -10 7162.76 467.866  55
  -1  -5 -10 6902.95 459.352  41
  -1  -5 -11 15111.2 712.410  33
  -1  -5 -11 14704.6 688.211  50
  -1  -5 -11 14006.6 675.055  41
  -1  -5 -11 14791.5 698.083  55
  -1  -5 -12 6409.71 403.193  50
  -1  -5 -12 6637.62 435.326  33
  -1  -5 -12 5971.64 400.210  55
  -1  -5 -13 463.389 96.7681  33
  -1  -5 -14 330.451 67.5284  33
   1  -4 -15 764.503 113.858  33
   1  -4 -14 1963.11 217.326  33
   1  -4 -14 2020.28 211.298  37
   1  -4 -13 5417.26 381.792  37
   1  -4 -13 5488.95 398.512  33
   1  -4 -13 5204.36 358.477  58
   1  -4 -12 1995.31 226.311  55
   1  -4 -12 1698.48 227.937  33
   1  -4 -12 2072.66 237.551  37
   1  -4 -12 1774.01 212.800  58
   1  -4 -11 36362.7 1211.22  47
   1  -4 -11 37324.7 1185.86  58
   1  -4 -11 36812.1 1192.48  60
   1  -4 -11 37023.1 1200.11  55
   1  -4 -11 37234.3 1209.76  37
   1  -4 -10 53616.7 1575.65  41
   1  -4 -10 53732.2 1585.76  60
   1  -4 -10 50069.3 1543.91  58
   1  -4 -10 53757.7 1601.04  47
   1  -4  -9 85294.3 2804.36  23
   1  -4  -9 88170.5 2776.22  30
   1  -4  -8 43496.4 1734.10  23
   1  -4  -8 42048.0 1636.40  21
   1  -4  -8 44623.6 1701.32  30
   1  -4  -7 80777.6 2512.80  21
   1  -4  -7 87589.2 2581.91  30
   1  -4  -7 84968.8 2601.86  23
   1  -4  -6 45845.5 1619.56  23
   1  -4  -6 44700.7 1578.88  21
   1  -4  -6 47514.2 1596.08  28
   1  -4  -5 68679.1 2075.39  21
   1  -4  -5 72390.7 2077.99  28
   1  -4  -5 69661.5 2094.04  23
   1  -4  -5 71643.5 1922.11   2
   1  -4  -4 32835.5 996.719   2
   1  -4  -4 33516.0 1167.52  23
   1  -4  -4 33392.5 1155.28  25
   1  -4  -4 31532.7 1120.16  28
   1  -4  -3 186378. 4373.50  28
   1  -4  -3 187342. 4414.72  25
   1  -4  -3 184567. 4146.32   2
  -1  -4   2 252287. 5077.86  28
   1  -4  -2 235235. 5040.89   2
   1  -4  -2 241010. 5326.18  28
   1  -4  -1 999999. 21392.5  28
   1  -4   0 21238.7 640.829   9
  -1  -4   0 21135.2 747.911  29
   1  -4   0 22249.5 665.405  26
   1  -4   0 21245.4 829.127  29
  -1  -4   0 23246.3 649.764  28
  -1  -4   0 22441.5 756.247  25
   1  -4   0 21593.6 749.453  28
  -1  -4  -1 349956. 7676.49  29
   1  -4   1 343820. 7778.44  29
   1  -4   1 336978. 7555.00  17
  -1  -4  -1 348042. 7551.20  28
  -1  -4  -1 332514. 7673.46  25
  -1  -4  -2 74438.5 1947.24  25
   1  -4   2 83536.2 1733.12  21
  -1  -4  -2 79310.4 1866.37  28
   1  -4   2 72128.8 1863.48  17
   1  -4   3 218784. 4952.76  27
   1  -4   3 210027. 4986.10  17
   1  -4   4 425295. 9339.94  17
  -1  -4  -4 411434. 9372.74  30
   1  -4   4 409902. 9259.56  27
   1  -4   5 72830.6 2144.51  17
   1  -4   5 74735.0 2093.70  27
   1  -4   6 24334.0 1096.61  17
   1  -4   6 22446.0 1026.42  27
   1  -4   7 1805.55 287.688  17
  -1  -4  -7 1654.73 277.973  23
  -1  -4  -7 1987.48 297.571  30
   1  -4   7 1357.74 237.810  27
   1  -4   8 73381.3 2538.69  17
  -1  -4  -8 79982.0 2607.03  30
  -1  -4  -8 74816.5 2555.69  23
   1  -4   8 71479.3 2438.77  27
  -1  -4  -9 22286.4 862.023  55
  -1  -4  -9 20774.4 840.809  47
  -1  -4  -9 21696.4 857.558  41
  -1  -4  -9 21710.4 850.476  60
  -1  -4  -9 21835.8 869.143  50
  -1  -4 -10 27210.9 1031.11  55
  -1  -4 -10 28824.2 1070.02  33
  -1  -4 -10 28483.7 1050.63  41
  -1  -4 -10 28382.3 1057.61  50
  -1  -4 -11 12075.9 628.269  50
  -1  -4 -11 12075.9 618.746  55
  -1  -4 -11 12330.4 650.045  33
  -1  -4 -11 13038.8 610.938  37
  -1  -4 -12 6639.35 456.898  33
  -1  -4 -12 6896.52 435.205  55
  -1  -4 -12 6962.12 440.924  50
  -1  -4 -13 9240.76 516.423  33
  -1  -4 -14 1169.26 153.185  33
  -1  -4 -15 402.154 72.5913  33
   1  -3 -16 2219.69 176.874  33
   1  -3 -16 1921.18 154.342  13
   1  -3 -15 4280.69 293.078  13
   1  -3 -15 4461.28 311.249  33
   1  -3 -14 9515.50 515.464  37
   1  -3 -14 9978.18 542.720  33
   1  -3 -13 1253.04 192.979  33
   1  -3 -13 1598.82 203.539  37
   1  -3 -12 23102.0 926.976  37
   1  -3 -12 23156.3 959.940  33
   1  -3 -12 22007.4 893.954  58
   1  -3 -11 5528.54 396.510  37
   1  -3 -11 5326.11 381.023  58
   1  -3 -11 5760.92 419.481  33
   1  -3 -11 5424.49 388.387  47
   1  -3 -10 33820.8 1149.09  58
   1  -3 -10 36064.2 1174.38  47
   1  -3 -10 34361.3 1149.04  60
   1  -3  -9 57761.1 2157.79  23
   1  -3  -9 62116.4 2162.28  30
   1  -3  -8 22845.2 1144.27  23
   1  -3  -8 23973.6 1084.24  21
   1  -3  -8 25442.4 1155.44  30
   1  -3  -7 19517.3 962.110  23
   1  -3  -7 19692.2 913.767  21
   1  -3  -7 21187.0 970.973  30
   1  -3  -6 131696. 3415.44   2
   1  -3  -6 139635. 3502.21  21
   1  -3  -6 137113. 3560.32  23
   1  -3  -6 136279. 3505.98  30
   1  -3  -5 16325.9 673.581   2
   1  -3  -5 15363.0 712.163  21
   1  -3  -5 16029.7 740.943  23
   1  -3  -5 16539.5 730.743  28
   1  -3  -4 383518. 8536.07  23
   1  -3  -4 369237. 8490.53  25
   1  -3  -4 375687. 8491.09  28
   1  -3  -4 375496. 8384.75   2
   1  -3  -3 99951.9 2485.65  25
   1  -3  -3 99480.0 2160.14  15
   1  -3  -3 101703. 2481.09  28
   1  -3  -3 97623.2 2349.18   2
   1  -3  -2 381730. 8226.23  29
   1  -3  -2 367653. 8082.93  28
  -1  -3   1 73372.7 1661.54  19
  -1  -3   1 74265.2 1804.36  29
   1  -3  -1 73460.9 1840.71  28
   1  -3  -1 73948.7 1939.09  29
  -1  -3   1 75144.5 1665.06  28
  -1  -3   0 114396. 2702.89  29
   1  -3   0 113210. 2814.86  29
   1  -3   0 114328. 2665.68  26
  -1  -3   0 121485. 2613.87  28
  -1  -3   0 119965. 2728.15  25
  -1  -3  -1 268427. 5875.10  28
   1  -3   1 272907. 5912.74  17
  -1  -3  -1 266917. 5972.98  25
   1  -3   1 286874. 6060.55  29
  -1  -3  -1 286672. 5951.13  29
   1  -3   2 199564. 4511.52  27
   1  -3   2 192200. 4303.11  21
   1  -3   2 201634. 4537.82  17
   1  -3   3 18290.4 709.046  27
   1  -3   3 18491.3 735.122  17
   1  -3   4 14156.2 657.128  17
   1  -3   4 12616.0 608.858  27
  -1  -3  -4 13743.0 528.381  20
  -1  -3  -4 14096.7 664.407  30
   1  -3   5 225732. 5385.40  17
  -1  -3  -5 222025. 5389.11  30
   1  -3   5 226080. 5341.48  27
   1  -3   6 6968.08 528.982  17
   1  -3   6 7153.42 511.490  27
  -1  -3  -6 8317.03 575.514  30
   1  -3   7 19768.1 1015.42  17
   1  -3   7 20460.1 998.392  27
  -1  -3  -7 20329.6 1032.78  30
  -1  -3  -7 19622.9 1005.48  23
  -1  -3  -8 23562.2 1197.88  30
   1  -3   8 19761.6 1085.29  17
  -1  -3  -8 22999.9 1168.90  23
  -1  -3  -9 3074.52 424.377  23
  -1  -3  -9 3825.93 309.197  41
  -1  -3 -10 42230.0 1378.32  50
  -1  -3 -10 43963.1 1410.11  33
  -1  -3 -10 40246.9 1317.10  37
  -1  -3 -10 41519.1 1342.67  55
  -1  -3 -10 41274.4 1358.53  41
  -1  -3 -11 16632.2 767.418  50
  -1  -3 -11 17472.2 752.190  37
  -1  -3 -11 17298.7 800.629  33
  -1  -3 -11 16809.2 744.868  55
  -1  -3 -12 4365.18 337.485  55
  -1  -3 -12 4662.97 380.629  33
  -1  -3 -13 1563.09 205.505  33
  -1  -3 -14 2341.32 229.678  33
  -1  -3 -15 668.648 100.357  33
   1  -2 -16 1628.24 149.068  13
   1  -2 -16 1824.37 165.811  33
   1  -2 -15 2098.64 215.372  33
   1  -2 -15 1870.68 197.084  13
   1  -2 -14 7810.90 497.722  33
   1  -2 -14 8252.38 485.434  37
   1  -2 -13 8266.50 506.418  37
   1  -2 -13 8241.76 524.309  33
   1  -2 -12 22148.2 945.553  33
   1  -2 -12 22118.0 909.193  37
   1  -2 -12 20437.2 871.222  58
   1  -2 -11 3718.19 314.076  58
   1  -2 -11 3782.33 337.920  33
   1  -2 -11 3915.38 329.977  37
   1  -2  -9 9400.72 696.997  30
   1  -2  -9 9549.42 648.889  20
   1  -2  -8 13752.2 733.748  20
   1  -2  -8 13603.4 785.720  30
   1  -2  -8 11974.2 694.079  21
   1  -2  -8 13068.5 792.415  23
   1  -2  -7 65.4263 46.1610  21
   1  -2  -7 33.8107 24.3739  20
   1  -2  -7 22.0185 18.5129  23
   1  -2  -7 15.0767 24.5462  30
   1  -2  -6 102004. 2750.14  21
   1  -2  -6 107026. 2855.20  23
   1  -2  -6 105921. 2802.46   2
   1  -2  -6 108555. 2718.35  20
   1  -2  -6 110010. 2823.27  30
   1  -2  -5 96900.9 2499.12  28
   1  -2  -5 91572.5 2443.28  21
   1  -2  -5 96562.6 2373.32  20
   1  -2  -5 97203.1 2454.58   2
   1  -2  -5 94217.7 2507.64  23
   1  -2  -4 54517.5 1451.61  20
   1  -2  -4 55660.6 1573.22  23
   1  -2  -4 58070.5 1301.72  15
   1  -2  -4 55055.5 1544.30  21
   1  -2  -4 54239.5 1549.60  28
   1  -2  -4 56486.5 1514.42   2
   1  -2  -1 370752. 8095.88  29
   1  -2   0 317831. 6933.41  29
  -1  -2  -3 166647. 3904.65  30
  -1  -2  -4 239302. 5542.42  30
  -1  -2  -5 136556. 3296.09  20
  -1  -2  -5 131954. 3419.78  30
  -1  -2  -6 247276. 5844.49  20
  -1  -2  -6 248711. 6025.40  30
  -1  -2  -6 253588. 5786.91  24
  -1  -2  -7 20905.6 917.234  20
   1  -2   7 19160.5 972.129  17
  -1  -2  -7 19807.5 1001.11  30
  -1  -2  -7 18944.0 952.096  23
   1  -2   8 34262.5 1482.84  17
  -1  -2  -8 36804.8 1406.98  20
  -1  -2  -8 37060.9 1558.76  30
  -1  -2  -8 36871.1 1506.75  23
   1  -2   9 1418.51 275.103  17
  -1  -2  -9 1149.68 240.476  23
   1  -2   9 1395.20 274.829  27
  -1  -2 -10 23094.0 899.052  55
  -1  -2 -10 25161.9 980.488  50
  -1  -2 -10 22187.9 895.473  37
  -1  -2 -10 24217.6 965.984  33
  -1  -2 -11 14318.2 662.160  37
  -1  -2 -11 14134.2 648.689  55
  -1  -2 -11 14190.5 703.274  33
  -1  -2 -12 11693.6 648.327  33
  -1  -2 -13 1629.26 218.341  33
  -1  -2 -14 3131.81 284.112  33
  -1  -2 -15 2779.62 224.604  33
   1  -1 -16 926.813 123.707  33
   1  -1 -16 954.331 117.784  13
   1  -1 -15 707.176 121.825  13
   1  -1 -15 654.740 122.821  33
   1  -1 -14 3681.18 328.714  33
   1  -1 -14 3595.23 317.189  13
   1  -1 -13 3358.65 330.923  33
   1  -1 -13 3504.59 322.728  37
   1  -1 -12 20527.0 905.182  33
   1  -1 -12 19553.4 860.126  37
   1  -1 -11 34329.9 1209.98  37
   1  -1 -11 36818.1 1274.00  33
   1  -1 -11 33871.4 1194.28  58
   1  -1 -10 12106.8 825.231  20
   1  -1  -9 26525.3 1194.36  20
   1  -1  -8 52521.1 1809.56  30
   1  -1  -8 54877.2 1788.32  20
   1  -1  -7 37643.8 1340.66  30
   1  -1  -7 39223.8 1328.92  20
   1  -1  -7 37353.6 1366.05  23
   1  -1  -7 38456.1 1364.98   2
   1  -1  -6 54787.2 1442.67  15
   1  -1  -6 55618.6 1680.30  23
   1  -1  -6 52822.7 1648.27   2
   1  -1  -6 57598.6 1661.31  30
   1  -1  -6 55251.9 1581.25  21
   1  -1  -6 53504.5 1610.28  20
   1  -1  -5 53343.0 1550.23  30
   1  -1  -5 53518.3 1520.38  21
   1  -1  -5 54103.8 1593.40  23
   1  -1  -5 59244.9 1427.50  15
   1  -1  -5 57146.4 1555.22  20
   1  -1  -5 55650.9 1586.29   2
   1  -1  -4 248623. 5574.26  28
   1  -1  -4 250823. 5532.74  21
   1  -1  -4 242750. 5516.95  20
   1  -1  -4 250556. 5558.68   2
   1  -1  -4 257680. 5407.96  15
   1  -1  -2 285333. 6138.67  28
   1  -1  -2 279763. 6104.52  25
   1  -1   0 69490.0 1593.18  29
   1  -1   0 67941.3 1537.54  21
   1  -1   1 213418. 4757.66  17
   1  -1   1 218331. 4759.11  27
  -1  -1  -1 211571. 4751.77  30
  -1  -1  -3 195568. 4470.66  30
  -1  -1  -4 53407.9 1551.21  30
  -1  -1  -4 54046.8 1433.35  24
  -1  -1  -5 223512. 5351.54  30
  -1  -1  -5 228970. 5159.22  24
  -1  -1  -6 375391. 8548.67  30
  -1  -1  -6 377677. 8451.90  20
  -1  -1  -6 367305. 8246.60  21
  -1  -1  -6 366441. 8435.79  23
  -1  -1  -7 27626.2 1123.21  20
   1  -1   7 29038.2 1184.80  17
   1  -1   8 69086.9 2275.75  17
  -1  -1  -8 69519.3 2215.45  20
  -1  -1  -8 66885.1 2218.88  23
  -1  -1  -9 20676.7 1099.51  20
   1  -1   9 26334.7 1276.14  17
  -1  -1 -10 3028.51 299.051  50
  -1  -1 -10 3131.13 283.054  37
  -1  -1 -10 3810.46 332.881  33
  -1  -1 -11 3756.22 346.292  33
  -1  -1 -11 3675.59 320.559  37
  -1  -1 -12 14579.1 745.471  33
  -1  -1 -13 1105.01 177.755  33
  -1  -1 -14 2571.13 257.282  33
  -1  -1 -15 2441.47 215.805  33
   1   0 -16 1112.23 151.807  33
   1   0 -16 1110.88 139.771  13
   1   0 -15 543.599 106.227  33
   1   0 -15 583.744 106.499  13
   1   0 -14 277.523 87.7416  33
   1   0 -14 398.034 97.5680  13
   1   0 -13 12980.9 697.623  33
   1   0 -13 13479.8 691.710  37
   1   0 -12 27398.7 1105.16  33
   1   0 -12 27900.4 1080.32  37
   1   0 -11 956.075 148.470  52
   1   0 -11 767.257 146.844  37
   1   0 -11 1108.25 192.029  33
   1   0 -11 833.151 149.129  58
   1   0 -10 7681.26 648.925  20
   1   0  -9 112219. 3228.46  20
   1   0  -8 2276.27 296.688  20
   1   0  -8 1979.60 282.558   2
   1   0  -7 54597.3 1736.48   2
   1   0  -7 53447.1 1714.95  20
   1   0  -7 54282.0 1568.23  15
   1   0  -6 54031.8 1519.66  15
   1   0  -6 50777.2 1630.35   2
   1   0  -6 54468.1 1649.21  20
   1   0  -5 144529. 3579.43   2
   1   0  -5 150836. 3476.92  15
   1   0  -5 138772. 3495.22  30
   1   0  -4 253402. 5651.00  30
   1   0  -4 257517. 5731.61   2
   1   0  -4 263491. 5723.62  20
   1   0  -4 264877. 5651.01  15
   1   0  -3 156383. 3591.03  30
   1   0  -3 157264. 3642.43  28
   1   0  -3 163377. 3628.74  15
   1   0  -1 56607.3 1269.88  28
   1   0  -1 55886.1 1306.98  15
   1   0   0 1774.18 713.947  29
   1   0   0 3011.40 718.331  14
   1   0   1 82656.6 1896.07  17
  -1   0  -1 80996.4 1880.57  24
  -1   0  -1 80760.6 1893.83  30
   1   0   1 86434.2 1898.87  27
  -1   0  -2 231369. 4924.92  30
   1   0   2 220469. 4896.35  17
  -1   0  -2 236208. 4863.14  24
  -1   0  -3 385766. 8495.98  30
  -1   0  -3 389426. 8382.34  24
  -1   0  -4 296544. 6475.55  24
  -1   0  -4 291910. 6655.68  30
  -1   0  -5 44534.4 1345.64  23
  -1   0  -5 45916.6 1208.42  21
  -1   0  -6 237004. 5443.83  20
  -1   0  -6 217444. 5303.91  23
   1   0   7 10428.4 639.394  17
  -1   0  -7 9167.32 611.032  20
  -1   0  -7 8781.74 559.808  23
  -1   0  -8 51652.6 1852.12  20
   1   0   8 52026.1 1842.07  17
   1   0   9 35835.9 1531.87  17
  -1   0  -9 35010.7 1520.07  20
  -1   0 -10 1526.90 214.895  50
  -1   0 -10 1638.45 209.180  37
  -1   0 -10 1650.41 229.444  33
  -1   0 -11 18108.3 851.223  33
  -1   0 -12 25327.7 1062.00  33
  -1   0 -13 4075.50 362.394  33
  -1   0 -14 1940.50 225.471  33
  -1   0 -15 96.7814 56.3739  33
   1   1 -16 1044.25 125.655  33
   1   1 -16 1073.47 126.349  13
   1   1 -15 568.635 108.187  13
   1   1 -15 467.774 109.956  33
   1   1 -14 2578.29 269.496  13
   1   1 -14 2750.39 282.771  33
   1   1 -13 3494.70 339.450  33
   1   1 -13 3895.98 348.438  13
   1   1 -12 20028.5 874.415  37
[truncated: 487,096 more chars]
